# Supplementary material for: Tracing the evolution of fatty acid‐binding proteins (FABPs) in organisms with a heterogeneous fat distribution
Source: FEBS Open Bio. 2020 Mar 31;10(5):861–72. doi: 10.1002/2211-5463.12840 (PMC7193176; doi:10.1002/2211-5463.12840)
Supplement: Supplementary file 3 — Table S1. 142 FABP gene locations and transcripts. In the table, we list the gene ID, the location on chromosome or scaffold, splice variant numbers, transcript names, transcript IDs, gene length, protein length, biotype and the numbers of exons/introns. [file FEB4-10-861-s003.xls]

## Sheet: Gene location and alternative 
Orgnism-types	Ensemble gene ID	Location	Splice variants	Name	Transcript ID	bp	Protein	Biotype	Exson	Intron
Human-FABP1	ENSG00000163586	2: 88,122,982-88,128,116:-1	4	FABP1-201	ENST00000295834.7	555	127aa	Protein coding	4	3
				FABP1-202	ENST00000393750.3	1839	124aa	Protein coding	3	2
				FABP1-204	ENST00000495375.1	2084	No protein	Processed transcript	4	3
				FABP1-203	ENST00000472846.1	546	No protein	Retained intron	2	1
Human-FABP2	ENSG00000145384	4: 119,317,250-119,322,390:-1	1	FABP2-201	ENST00000274024.3	2478	132aa	Protein coding	4	3
Human-FABP3	ENSG00000121769	1: 31,365,625-31,376,850:-1	4	FABP3-201	ENST00000373713.6	725	133aa	Protein coding	4	3
				FABP3-202	ENST00000482018.1	625	132aa	Protein coding	6	5
				FABP3-204	ENST00000498148.5	693	89aa	lncRNA lncRNA
				FABP3-203	ENST00000497275.5	535	No protein	Processed transcript
Human-FABP4	ENSG00000170323	8: 81,478,419-81,483,263:-1	4	FABP4-001	ENST00000256104.4	941	132aa	Protein coding	4	3
				FABP4-004	ENST00000522659.1	627	39aa	Nonsense mediated decay	4	3
				FABP4-003	ENST00000518669.5	510	No protein	Processed transcript	4	3
				FABP4-002	ENST00000521734.1	761	No protein	Retained intron	2	1
Human-FABP5	ENSG00000164687	8:81,280,536-81,284,777:1	4	FABP5-201	ENST00000297258.11	676	135aa	Protein coding	4	3
				FABP5-202	ENST00000396359.1	986	101aa	Protein coding	4	3
				FABP5-203	ENST00000481695.1	756	No protein	Retained intron	2	1
				FABP5-204	ENST00000486269.1	579	No protein	Retained intron	2	1
Human-FABP6	ENSG00000170231	5: 160,187,367-160,238,735:1	4	FABP6-201	ENST00000393980.8	756	177aa	Protein coding	7	6
				FABP6-202	ENST00000402432.3	572	128aa	Protein coding	4	3
				FABP6-204	ENST00000523955.5	769	38aa	Nonsense mediated decay	6	5
				FABP6-203	ENST00000521362.1	440	No protein	Retained intron	3	2
Huamn-FABP7	ENSG00000164434	6:122,779,716-122,784,074:1	2	FABP7-201	ENST00000356535.4	2086	166aa	Protein coding	3	2
				FABP7-202	ENST00000368444.8	785	132aa	Protein coding	4	3
Human-FABP8	ENSG00000147588	8: 81,440,326-81,447,439:-1	2	PMP2-201	ENST00000256103.3	3524	132aa	Protein coding	4	3
				PMP2-202	ENST00000519260.1	1264	60aa	Protein coding	3	2
Human-FABP9	ENSG00000205186	8:81,458,383-81,461,579:-1	1	FABP9-201	ENST00000379071.3	455	132aa	Protein coding	4	3
Human-FABP12	ENSG00000197416	8: 81,524,981-81,531,378:-1	2	FABP12-201	ENST00000360464.4	551	140aa	Protein coding	4	3
				FABP12-202	ENST00000519696.1	503	90aa	Nonsense mediated decay	4	3
Rat-Fabp1	ENSRNOG00000006675	4: 99,063,181-99,066,954 :1	1	Fabp1-201	ENSRNOT00000008840.5	486	127aa	Protein coding	4	3
Rat-Fabp2	ENSRNOG00000024947	2:227,080,924-227,083,501:1	1	Fabp2-201	ENSRNOT00000029871.3	399	132aa	Protein coding	5	4
Rat-Fabp3	ENSRNOG00000012879	5:148,528,725-148,535,565:1	1	Fabp3-201	ENSRNOT00000017325.5	763	133aa	Protein coding	4	3
Rat-Fabp4	ENSRNOG00000010805	2:93,792,601-93,797,305:1	2	Fabp4-201	ENSRNOT00000014701.7	667	132aa	Protein coding	4	3
				Fabp4-202	ENSRNOT00000077311.1	563	149aa	Protein coding	5	4
Rat-Fabp5	ENSRNOG00000049075	2:93,981,656-93,985,378:-1	1	Fabp5-201	ENSRNOT00000075493.2	723	135aa	Protein coding	4	3
Rat-Fabp6	ENSRNOG00000003902	10: 29,191,623-29,196,563:-1	2	Fabp6-201	ENSRNOT00000005205.3	496	128aa	Protein coding	4	3
				Fabp6-202	ENSRNOT00000083910.1	387	128aa	Protein coding	4	3
Rat-Fabp7	ENSRNOG00000000814	20:40,769,586-40,773,349:1	1	Fabp7-201	ENSRNOT00000001079.5	833	132aa	Protein coding	4	3
Rat-Fabp8	ENSRNOG00000022707	2:93,827,504-93,831,419:1	1	Pmp2-201	ENSRNOT00000032059.6	1347	132aa	Protein coding	4	3
Rat-Fabp9	ENSRNOG00000011082	2:93,803,449-93,807,069:1	1	Fabp9-201	ENSRNOT00000014949.4	610	132aa	Protein coding	4	3
Rat-Fabp12	ENSRNOG00000038825	2: 93,712,992-93,766,670:1	2	Fabp12-202	ENSRNOT00000077782.1	714	132aa	Protein coding	5	4
				Fabp12-201	ENSRNOT00000059326.3	646	132aa	Protein coding	5	4
Mouse-Fabp1	ENSMUSG00000054422	6: 71,199,827-71,205,023:1	1	Fabp1-201	ENSMUST00000067492.7	553	127aa	Protein coding	4	3
Mouse-Fabp2	ENSMUSG00000023057	3:122,895,072-122,899,506:1	1	Fabp2-201	ENSMUST00000023820.5	965	132aa	Protein coding	4	3
Mouse-Fabp3	ENSMUSG00000028773	4:130,308,595-130,315,463:1	1	Fabp3-201	ENSMUST00000070532.7	823	133aa	Protein coding	4	3
Mouse-Fabp4	ENSMUSG00000062515	3:10,204,088-10,208,576:-1	2	Fabp4-001	ENSMUST00000029041.5	896	132aa	Protein coding	4	3
				Fabp4-002	ENSMUST00000191757.1	4231	No protein	Retained intron
Mouse-Fabp5	ENSMUSG00000027533	3:10,012,548-10,016,607:1	2	Fabp5-201	ENSMUST00000029046.8	987	135aa	Protein coding	4	3
				Fabp5-202	ENSMUST00000123744.1	3238	No protein	Retained intron
Mouse-Fabp6	ENSMUSG00000020405	11: 43,596,049-43,601,540:-1	1	Fabp6-201	ENSMUST00000020672.4	479	128aa	Protein coding	4	3
Mouse-Fabp7	ENSMUSG00000019874	10:57,784,881-57,788,450:1	2	Fabp7-201	ENSMUST00000020024.11	804	132aa	Protein coding	4	3
				Fabp7-202	ENSMUST00000165013.1	880	188aa	Protein coding	3	2
Mouse-Fabp8	ENSMUSG00000052468	3:10,179,851-10,183,929:-1	1	Pmp2-201	ENSMUST00000029034.8	1408	132aa	Protein coding	4	3
Mouse-Fabp9	ENSMUSG00000027528	3:10,193,621-10,197,283:-1	3	Fabp9-201	ENSMUST00000029038.7	583	132aa	Protein coding	4	3
				Fabp9-202	ENSMUST00000191678.5	647	142aa	Protein coding	4	3
				Fabp9-203	ENSMUST00000193487.5	486	108aa	Protein coding	3	2
Mouse-Fabp12	ENSMUSG00000027530	3: 10,244,209-10,301,183:-1	4	Fabp12-201	ENSMUST00000029043.12	2512	132aa	Protein coding	6	5
				Fabp12-204	ENSMUST00000172126.7	779	132aa	Protein coding	5	4
				Fabp12-202	ENSMUST00000117917.7	648	132aa	Protein coding	5	4
				Fabp12-203	ENSMUST00000119761.1	548	132aa	Protein coding	5	4
Cow-FABP1	ENSBTAG00000018054	11: 47,917,375-47,923,252:1	1	FABP1-201	ENSBTAT00000024032.3	671	127aa	Protein coding	4	3
Cow-FABP2	ENSBTAG00000017045	6:5,970,114-5,973,346:-1	1	FABP2-201	ENSBTAT00000022662.6	709	130aa	Protein coding	4	3
Cow-FABP3	ENSBTAG00000016819	2:122,285,620-122,294,666:1	1	FABP3-201	ENSBTAT00000022375.5	1341	133aa	Protein coding	4	3
Cow-FABP4	ENSBTAG00000037526	14: 44,676,542-44,681,059:-1	1	FABP4-201	ENSBTAT00000000079.4	754	132aa	Protein coding	4	3
Cow-FABP5	ENSBTAG00000047330	14:44,488,895-44,494,877:1	1	FABP5-201	ENSBTAT00000065769.2	1839	135aa	Protein coding	4	3
Cow-FABP6	ENSBTAG00000010632	7:71,800,104-71,806,269:1	1	FABP6-201	ENSBTAT00000014054.4	615	175aa	Protein coding	4	3
Cow-FABP7	ENSBTAG00000033803	9:28,476,062-28,479,847:-1	1	FABP7-201	ENSBTAT00000017593.4	814	132aa	Protein coding	4	3
Cow-FABP8	ENSBTAG00000000071	14:44,644,660-44,649,977:-1	1	PMP2-201	ENSBTAT00000046521.2	1659	132aa	Protein coding	4	3
Cow-FABP9	ENSBTAG00000039718	14:44,660,636-44,664,496:-1	1	FABP9-201	ENSBTAT00000000867.5	731	132aa	Protein coding	4	3
Cow-FABP12	ENSBTAG00000047661	14:44,726,446-44,734,289:-1	1	FABP12-201	ENSBTAT00000066006.2	423	140aa	Protein coding	4	3
Pig-FABP1	ENSSSCG00000008214	3: 3: 57,849,807-57,855,268 :1	1	FABP1-201	ENSSSCT00000008995.3	1551	150aa	Protein coding	4	3
Pig -FABP2	ENSSSCG00000037272	8:104,464,044-104,471,343:1	1	FABP2-201	ENSSSCT00000040297.1	4190	132aa	Protein coding	4	3
Pig-fabp3	ENSSSCG00000036883	6:87,941,137-87,951,610:-1	1	FABP3-201	ENSSSCT00000044750.1	2797	133aa	Protein coding	5	4
Pig-FABP4	ENSSSCG00000040681	4:55,096,228-55,101,209:1	1	FABP4-201	ENSSSCT00000064366.1	1043	132aa	Protein coding	4	3
Pig-FABP5	ENSSSCG00000006153	4:55,276,621-55,282,908:-1	2	FABP5-202	ENSSSCT00000054753.1	1740	135aa	Protein coding	5	4
				FABP5-201	ENSSSCT00000006747.3	1609	234aa	Protein coding	4	3
Pig-FABP6	ENSSSCG00000017037	16:63,297,595-63,303,697:-1	1	FABP6-201	ENSSSCT00000018550.3	537	143aa	Protein coding	4	3
Pig -FABP7	ENSSSCG00000004234	1:39,871,298-39,876,298:-1	2	FABP7-202	ENSSSCT00000038263.1	2183	132aa	Protein coding	3	2
				FABP7-201	ENSSSCT00000004679.3	1722	132aa	Protein coding	4	3
Pig-FABP8	ENSSSCG00000036441	4:55,118,277-55,142,036:1	3	PMP2-201	ENSSSCT00000054339.1	4079	150aa	Protein coding	4	3
				PMP2-202	ENSSSCT00000052172.1	2758	132aa	Protein coding	4	3
				PMP2-203	ENSSSCT00000042210.1	2656	132aa	Protein coding	4	3
Pig-FABP9	ENSSSCG00000033728	4:55,116,363-55,119,759:1	1	FABP9-201	ENSSSCT00000052605.1	399	132aa	Protein coding	4	3
Dolphin-FABP1	ENSTTRG00000014532	Scaffold_2024: 268,856-274,714 :-1	1	FABP1-201	ENSTTRT00000014532.1	384	127aa	Protein coding	4	3
Dolphin-FABP2	ENSTTRG00000002904	scaffold_105342:330,307-333,094:1	1	FABP2-201	ENSTTRT00000002904.1	399	132aa	Protein coding	4	3
Dolphin-FABP3	ENSTTRG00000014872	Scaffold_377:204,398-212,080:-1	1	FABP3-201	ENSTTRT00000014872.1	402	133aa	Protein coding	4	3
Dolphin-FABP4	ENSTTRG00000006970	Scaffold_1862:67,586-71,684:-1	1	FABP4-201	ENSTTRT00000006961.1	399	132aa	Protein coding	4	3
Dolphin-FABP5	ENSTTRG00000005377	scaffold_98333:298,656-300,529:1	1	FABP5-201	ENSTTRT00000005366.1	327	108aa	Protein coding	3	2
Dolphin-FABP6	ENSTTRG00000012640	scaffold_106877: 69,634-93,441:-1	1	FABP6-201	ENSTTRT00000012640.1	516	171aa	Protein coding	7	6
Dolphin-FABP8	ENSTTRG00000006947	Scaffold_1862:32,930-36,713:-1	1	PMP2-201	ENSTTRT00000006950.1	405	134aa	Protein coding	4	3
Platypus-FABP1	ENSOANG00000010352	UltraContig Ultra544: 3,300,426-3,309,884 :-1	1	FABP1-201	ENSOANT00000016425.1	384	127aa	Protein coding	4	3
Platypus-FABP2	ENSOANG00000003315	12:557,025-562,102:-1	1	FABP2-201	ENSOANT00000005261.2	733	132aa	Protein coding	4	3
Platypus-FABP5	ENSOANG00000003605	Contig29968:3,556-10,770:1	2	FABP5-201	ENSOANT00000005720.2	624	136aa	Protein coding	4	3
				FABP5-202	ENSOANT00000005721.2	621	135aa	Protein coding	4	3
Platypus-FABP8	ENSOANG00000007929	Contig8789:13,769-16,699:-1	1	PMP2-201	ENSOANT00000012628.2	1177	176aa	Protein coding	4	3
Chicken-FABP1	ENSGALG00000015937	4: 85,982,308-85,986,038:-1	1	FABP1-201	ENSGALT00000025686.2	526	127aa	Protein coding	4	3
Chicken-FABP2	ENSGALG00000011986	4:54,716,739-54,719,703:1	1	FABP2-201	ENSGALT00000019554.6	918	132aa	Protein coding	4	3
Chicken-FABP3	ENSGALG00000037050	23:703,621-707,046:-1	1	FABP3-201	ENSGALT00000079773.2	826	133aa	Protein coding	4	3
Chicken-FABP4	ENSGALG00000030025	2:121,349,992-121,353,429:-1	1	FABP4-201	ENSGALT00000048096.2	689	132aa	Protein coding	4	3
Chicken-FABP5	ENSGALG00000041344	2:121,272,547-121,278,022:1	1	FABP5-201	ENSGALT00000052937.2	1719	291aa	Protein coding	4	3
Chicken-FABP6	ENSGALG00000001445	13:8,593,917-8,632,025:-1	1	FABP6-201	ENSGALT00000002198.6	1292	128aa	Protein coding	6	5
Chicken-FABP7	ENSGALG00000038933	3: 61,282,801-61,286,154:-1	1	FABP7-201	ENSGALT00000084998.2	714	132aa	Protein coding	4	3
Chicken-FABP8	ENSGALG00000032453	2:121,340,221-121,344,668:-1	1	PMP2-201	ENSGALT00000078675.2	795	132aa	Protein coding	4	3
Chicken-FABP10	ENSGALG00000004141	23: 5,776,686-5,779,203:-1	1	LBFABP-201	ENSGALT00000006584.4	494	126aa	Protein coding	4	3
Xenopus-fabp1	ENSXETG00000001938	GL172916.1: 603,458-605,661:1	1	fabp1-201	ENSXETT00000004132.3	384	128aa	Protein coding	3	2
Xenopus-fabp2	ENSXETG00000004045	GL172725.1:2,933,037-2,935,783:1	1	fabp2-201	ENSXETT00000008752.2	619	132aa	Protein coding	4	3
Xenopus -fabp3	ENSXETG00000012916	GL173114.1:321,794-329,358:-1	1	fabp3-201	ENSXETT00000028269.3	781	134aa	Protein coding	4	3
Xenopus -fabp4	ENSXETG00000027251	GL172861.1:1,289,346-1,292,783:-1	1	fabp4-201	ENSXETT00000022878.3	590	137aa	Protein coding	4	3
Xenopus-fabp6	ENSXETG00000005714	GL173212.1: 277,880-281,520:1	1	fabp6-201	ENSXETT00000012598.2	453	150aa	Protein coding	4	3
Xenopus-fabp7	ENSXETG00000023297	GL172910.1:1,369,540-1,374,950:1	1	fabp7-201	ENSXETT00000050332.3	679	132aa	Protein coding	4	3
Xenopus-fabp8	ENSXETG00000010420	GL172861.1:1,300,987-1,306,003:1	1	pmp2-201	ENSXETT00000022879.2	637	136aa	Protein coding	4	3
Xenopus-fabp10	ENSXETG00000005274	GL173039.1:507,536-510,285:-1	1	-	ENSXETT00000011529.2	417	124aa	Protein coding	4	3
Anole lizard-FABP1	ENSACAG00000008459	6: 59,363,519-59,380,260 :-1	1	FABP1-201	ENSACAT00000008471.3	519	134aa	Protein coding	6	5
Anole lizard-FABP2	ENSACAG00000013353	5:140,026,497-140,032,841:1	1	FABP2-201	ENSACAT00000013378.3	1730	132aa	Protein coding	4	3
Anole lizard-FABP4	ENSACAG00000013564	4:24,482,953-24,493,834:1	2	FABP4-202	ENSACAT00000029896.1	1591	131aa	Protein coding	4	3
				FABP4-201	ENSACAT00000013631.3	494	153aa	Protein coding	6	5
Anole lizard-FABP5	ENSACAG00000013549	4:24,557,632-24,571,922:-1	1	FABP5-201	ENSACAT00000013581.3	1298	135aa	Protein coding	4	3
Anole lizard-FABP6	ENSACAG00000003260	Scaffold GL343286.1: 1,149,029-1,158,363:1	1	FABP6-201	ENSACAT00000003237.3	881	130aa	Protein coding	5	4
Anole lizard-FABP7	ENSACAG00000001499	1:182,269,043-182,277,716:-1	1	FABP7-201	ENSACAT00000001456.3	2896	132aa	Protein coding	4	3
Anole lizard-FABP8	ENSACAG00000013562	4:24,499,582-24,504,668:1	1	PMP2-201	ENSACAT00000013584.3	822	195aa	Protein coding	4	3
Anole lizard-FABP10	ENSACAG00000005346	Scaffold GL343498.1: 40,727-43,888:1	1	-	ENSACAT00000005335.3	382	125aa	Protein coding	5	4
Zebrafish-fabp1a	ENSDARG00000019357	5: 72,108,241-72,111,389:1	1	fabp1a-201	ENSDART00000006606.8	584	127aa	Protein coding	6	5
Zebrafish-fabp1b.1	ENSDARG00000059227	8:999,421-1,006,174:1	1	fabp1b.1-201	ENSDART00000149528.3	499	128aa	Protein coding	4	3
Zebrafish-fabp1b.2	ENSDARG00000103398	8:1,009,831-1,013,283:1	1	fabp1b.2-201	ENSDART00000172414.2	559	128aa	Protein coding	4	3
Zebrafish -fabp2	ENSDARG00000006427	1:25,848,231-25,851,575:1	2	fabp2-201	ENSDART00000027973.6	1066	132aa	Protein coding
				fabp2-202	ENSDART00000136984.2	544	No protein	Retained intron
Zebrafish-fabp3	ENSDARG00000023290	19:42,955,280-42,993,306:1	2	fabp3-201	ENSDART00000033724.7	781	133aa	Protein coding	4	3
				fabp3-202	ENSDART00000141225.3	569	98aa	Protein coding	4	3
Zebrafish-fabp6	ENSDARG00000044566	21:30,043,054-30,047,353:1	1	fabp6-201	ENSDART00000065448.4	508	131aa	Protein coding	4	3
Zebrafish-fabp7a	ENSDARG00000007697	17:15,433,518-15,435,887:1	3	fabp7a-201	ENSDART00000026180.9	710	132aa	Protein coding	4	3
				fabp7a-202	ENSDART00000149568.2	584	117aa	Protein coding	4	3
				fabp7a-203	ENSDART00000149978.3	565	119aa	Nonsense mediated decay	5	4
Zebrafish-fabp7b	ENSDARG00000034650	20:40,369,257-40,370,736:-1	1	fabp7b-201	ENSDART00000041229.5	673	132aa	Protein coding	4	3
Zebrafish-fabp10a	ENSDARG00000038439	16:52,512,025-52,516,915:1	1	fabp10a-201	ENSDART00000056095.6	433	126aa	Protein coding	4	3
Zebrafish-fabp10b	ENSDARG00000091101	17:53,425,037-53,426,917:1	2	fabp10b-202	ENSDART00000154983.3	892	128aa	Protein coding	4	3
				fabp10b-201	ENSDART00000127617.3	555	127aa	Protein coding	3	2
Zebrafish-fabp11a	ENSDARG00000017299	19:32,166,702-32,169,161:1	1	fabp11a-201	ENSDART00000021798.8	674	134aa	Protein coding	4	3
Zebrafish-fabp11b	ENSDARG00000002311	16:16,148,761-16,152,199:-1	1	fabp11b-201	ENSDART00000012718.7	636	134aa	Protein coding	4	3
Tilapia- fabp1b.1	ENSONIG00000015231	GL831176.1: 4,301,218-4,302,524：-1	1	fabp1a-201	ENSONIT00000019185.1	984	127aa	Protein coding	4	3
Tilapia-fabp2	ENSONIG00000017608	GL831246.1:2,436,472-2,437,415:1	1	fabp2-201	ENSONIT00000022222.1	399	132aa	Protein coding	4	3
Tilapia-fabp3	ENSONIG00000002309	GL831161.1:1,230,784-1,234,636:-1	1	fabp3-201	ENSONIT00000002886.1	1714	133aa	Protein coding	4	3
Tilapia- fabp6	ENSONIG00000009047	GL831332.1: 467,651-469,061:-1	1	fabp6-201	ENSONIT00000011388.1	567	127aa	Protein coding	4	3
Tilapia-fabp7a	ENSONIG00000001326	GL831153.1:4,548,631-4,550,235:1	1	fabp7a-201	ENSONIT00000001675.1	1149	132aa	Protein coding	4	3
Tilapia- fabp10a	ENSONIG00000016316	GL831224.1: 1,883,844-1,885,290:-1	1	fabp10a-201	ENSONIT00000020560.1	844	126aa	Protein coding	4	3
Tilapia- fabp10b	ENSONIG00000013867	GL831186.1:3,898,865-3,899,882:1	1	fabp10b-201	ENSONIT00000017449.1	648	169aa	Protein coding	4	3
Tilapia- fabp11a	ENSONIG00000002634	GL831161.1: 3,062,029-3,063,819:1	1	fabp11a-201	ENSONIT00000003300.1	1159	189aa	Protein coding	4	3
Tilapia- fabp11b	ENSONIG00000003090	GL831286.1:1,676,598-1,678,150:1	1	fabp11b-201	ENSONIT00000003870.1	1232	174aa	Protein coding	4	3
Fugu- fabp1a	ENSTRUG00000015614	21: 6,446,912-6,447,567：1	1	fabp1b.1-201	ENSTRUT00000040056.2	384	127aa	Protein coding	4	3
Fugu-fabp2	ENSTRUG00000014256	17:205,793-206,817:1	1	fabp2-201	ENSTRUT00000036582.2	565	132aa	Protein coding	4	3
Fugu-fabp3	ENSTRUG00000022364	12:1,424,308-1,426,692:-1	2	fabp3-202	ENSTRUT00000049914.1	955	125aa	Protein coding	4	3
				fabp3-201	ENSTRUT00000057965.1	930	133aa	Protein coding	4	3
Fugu- fabp6	ENSTRUG00000004369	22:6,321,051-6,322,076:1	1	fabp6-201	ENSTRUT00000010446.2	384	127aa	Protein coding	4	3
Fugu-fabp7a	ENSTRUG00000024156	2:3,890,290-3,891,522:1	1	fabp7a-201	ENSTRUT00000048877.1	781	132aa	Protein coding	4	3
Fugu-fabp7	ENSTRUG00000024840	16:1,751,516-1,752,454:-1	1	FABP7-201	ENSTRUT00000028723.2	405	134aa	Protein coding	4	3
Fugu- fabp10a	ENSTRUG00000022521	7:655,035-660,111:1	1	fabp10a-201	ENSTRUT00000057895.1	4725	127aa	Protein coding	4	3
Fugu- fabp10b	ENSTRUG00000020508	12:585,852-586,715:-1	1	fabp10b-201	ENSTRUT00000051675.1	393	130aa	Protein coding	3	2
Fugu- fabp11a	ENSTRUG00000014661	12:9,131,369-9,132,685:-1	1	fabp11a-201	ENSTRUT00000037595.2	751	134aa	Protein coding	4	3
Medaka-fabp1b.1	ENSORLG00000003820	9: 7,696,430-7,697,067 :1	1	fabp1b.1-201	ENSORLT00000004753.2	384	127aa	Protein coding	4	3
Medaka -fabp2	ENSORLG00000004146	18: 8,122,967-8,124,329:-1	1	fabp2-201	ENSORLT00000005194.2	898	159aa	Protein coding	4	3
Medaka -fabp3	ENSORLG00000011573	11:21,992,203-21,997,400:-1	1	fabp3-201	ENSORLT00000014498.2	1865	133aa	Protein coding	4	3
Medaka-fabp6	ENSORLG00000012622	17:19,211,982-19,214,509:1	2	fabp6-201	ENSORLT00000047118.1	2359	164aa	Protein coding	3	2
				fabp6-202	ENSORLT00000015808.2	2032	126aa	Protein coding	4	3
Medaka-fabp7	ENSORLG00000024810	24:4,462,919-4,465,826:-1	1	fabp7-201	ENSORLT00000036613.1	2394	132aa	Protein coding	4	3
Medaka-fabp7a	ENSORLG00000013475	22:8,108,362-8,108,904:-1	1	fabp7a-201	ENSORLT00000016902.2	375	132aa	Protein coding	3	2
Medaka-fabp10a	ENSORLG00000014794	16:24,075,373-24,076,285:-1	1	fabp10a-201	ENSORLT00000018545.2	436	126aa	Protein coding	4	3
Medaka-fabp10b	ENSORLG00000007702	11:17,287,081-17,292,467:-1	1	fabp10b-201	ENSORLT00000009646.2	402	133aa	Protein coding	4	3
Medaka-fabp11a	ENSORLG00000023400	11:23,525,116-23,526,904:1	1	fabp11a-201	ENSORLT00000031663.1	1351	134aa	Protein coding	4	3
Medaka-fabp11b	ENSORLG00000008282	16:16,811,993-16,813,476:1	1	fabp11b-201	ENSORLT00000010392.2	795	134aa	Protein coding	4	3
Shark-FABP1	ENSCMIG00000013098	KI635913.1: 4,310,897-4,329,941:1	5		ENSCMIT00000030904.1	1181	142aa	Protein coding	3	2
					ENSCMIT00000030901.1	873	155aa	Protein coding	4	3
					ENSCMIT00000030912.1	830	125aa	Protein coding	3	2
					ENSCMIT00000030910.1	580	130aa	Protein coding	3	2
					ENSCMIT00000030897.1	503	111aa	Protein coding	4	3
Shark-FABP1	ENSCMIG00000013107	KI635913.1: 4,332,595-4,337,471:1	1		ENSCMIT00000030920.1	411	136aa	Protein coding	4	3
Shark-fabp2	ENSCMIG00000003354	KI635873.1: 8,109,897-8,115,283:1	3	fabp2-203	ENSCMIT00000006086.1	1361	147aa	Protein coding	2	1
				fabp2-201	ENSCMIT00000006077.1	631	132aa	Protein coding	4	3
				fabp2-202	ENSCMIT00000006082.1	527	109aa	Protein coding	4	3
Shark-fabp3	ENSCMIG00000017535	KI635890.1:2,089,370-2,090,919:-1	2		ENSCMIT00000042798.1	414	137aa	Protein coding	4	3
					ENSCMIT00000042800.1	387	128aa	Protein coding	4	3
Shark-fabp7	ENSCMIG00000011741	KI635922.1:4,013,414-4,015,474:-1	1		ENSCMIT00000027348.1	1135	132aa	Protein coding	4	3
shark-fabp10	ENSCMIG00000016027	KI635890.1:6,798-9,285:-1	2	-	ENSCMIT00000038686.1	1301	135aa	Protein coding	2	1
				-	ENSCMIT00000038684.1	686	127aa	Protein coding	4	3
Ciona -FABP1	ENSCING00000012923	HT000037.1:101,991-104,260:-1	1	-	ENSCINT00000024169.1	751	131aa	Protein coding	4	3
Ciona-FABP2	ENSCING00000014756	6:1,242,638-1,245,916:-1	1		ENSCINT00000026777.2	667	133aa	Protein coding
Ciona -FABP6	ENSCING00000014865	7: 5,911,360-5,912,785:1	1		ENSCINT00000026940.2	561	128aa	Protein coding	3	2
Ciona-FABP7	ENSCING00000002061	12: 1,719,312-1,721,165：-1	1	-	ENSCINT00000004196.3	588	133aa	Protein coding	4	3
Ciona-FABP8	ENSCING00000005575	9: 2,301,476-2,303,493:-1	1	-	ENSCINT00000011554.3	458	136aa		4	3
C.elegans-lbp5	WBGene00002257	I: 6,731,269-6,732,280:-1	1	W02D3.7	W02D3.7	485	136aa	Protein coding	2	1
C.elegans-lbp6	WBGene00002258	I: 6,728,290-6,729,376:-1	1	W02D3.5	W02D3.5	533	135aa	Protein coding	2	1
C.elegans-lbp7	WBGene00002259	V: 13,879,552-13,880,213 :1	1	T22G5.2	T22G5.2	517	137aa	Protein coding	2	1
C.elegans-lbp8	WBGene00002260	V: 13,890,679-13,891,364 :1	1	T22G5.6	T22G5.6	622	137aa	Protein coding	2	1
C.elegans-lbp9	WBGene00021486	V: 2,068,449-2,069,143:1	2	Y40B10A.1a	Y40B10A.1a	565	152aa	Protein coding	3	2
				Y40B10A.1b	Y40B10A.1b	526	137aa	Protein coding	2	1
Fruitfly-fabp	FBgn0037913	3R: 11,559,896-11,567,054:-1	3	fabp-RC	FBtr0100323	1660	157aa	Protein coding	4	3
				fabp-RA	FBtr0100320	1051	117aa	Protein coding	4	3
				fabp-RB	FBtr0100321	723	130aa	Protein coding	4	3

## Sheet: Sheet2
Ensemble gene ID
ENSG00000163586
ENSG00000145384
ENSG00000121769
ENSG00000170323
ENSG00000164687
ENSG00000170231
ENSG00000164434
ENSG00000147588
ENSG00000205186
ENSG00000197416	10
ENSRNOG00000006675
ENSRNOG00000024947
ENSRNOG00000012879
ENSRNOG00000010805
ENSRNOG00000049075
ENSRNOG00000003902
ENSRNOG00000000814
ENSRNOG00000022707
ENSRNOG00000011082
ENSRNOG00000038825	10
ENSMUSG00000054422
ENSMUSG00000023057
ENSMUSG00000028773
ENSMUSG00000062515
ENSMUSG00000027533
ENSMUSG00000020405
ENSMUSG00000019874
ENSMUSG00000052468
ENSMUSG00000027528
ENSMUSG00000027530	10
ENSBTAG00000018054
ENSBTAG00000017045
ENSBTAG00000016819
ENSBTAG00000037526
ENSBTAG00000047330
ENSBTAG00000010632
ENSBTAG00000033803
ENSBTAG00000000071
ENSBTAG00000039718
ENSBTAG00000047661	10
ENSSSCG00000008214
ENSSSCG00000037272
ENSSSCG00000036883
ENSSSCG00000040681
ENSSSCG00000006153
ENSSSCG00000017037
ENSSSCG00000004234
ENSSSCG00000036441
ENSSSCG00000033728	9
ENSTTRG00000014532
ENSTTRG00000002904
ENSTTRG00000014872
ENSTTRG00000006970
ENSTTRG00000005377
ENSTTRG00000012640
ENSTTRG00000006947	7
ENSOANG00000010352
ENSOANG00000003315
ENSOANG00000003605
ENSOANG00000007929	4
ENSGALG00000015937
ENSGALG00000011986
ENSGALG00000037050
ENSGALG00000030025
ENSGALG00000041344
ENSGALG00000001445
ENSGALG00000038933
ENSGALG00000032453
ENSGALG00000004141	9
ENSXETG00000001938
ENSXETG00000004045
ENSXETG00000012916
ENSXETG00000027251
ENSXETG00000005714
ENSXETG00000023297
ENSXETG00000010420
ENSXETG00000005274	8
ENSACAG00000008459
ENSACAG00000013353
ENSACAG00000013564
ENSACAG00000013549
ENSACAG00000003260
ENSACAG00000001499
ENSACAG00000013562
ENSACAG00000005346	8
ENSDARG00000019357
ENSDARG00000059227
ENSDARG00000103398
ENSDARG00000006427
ENSDARG00000023290
ENSDARG00000044566
ENSDARG00000007697
ENSDARG00000034650
ENSDARG00000038439
ENSDARG00000091101
ENSDARG00000017299
ENSDARG00000002311	12
ENSONIG00000015231
ENSONIG00000017608
ENSONIG00000002309
ENSONIG00000009047
ENSONIG00000001326
ENSONIG00000016316
ENSONIG00000013867
ENSONIG00000002634
ENSONIG00000003090	9
ENSTRUG00000015614
ENSTRUG00000014256
ENSTRUG00000022364
ENSTRUG00000004369
ENSTRUG00000024156
ENSTRUG00000024840
ENSTRUG00000022521
ENSTRUG00000020508
ENSTRUG00000014661	9
ENSORLG00000003820
ENSORLG00000004146
ENSORLG00000011573
ENSORLG00000012622
ENSORLG00000024810
ENSORLG00000013475
ENSORLG00000014794
ENSORLG00000007702
ENSORLG00000023400
ENSORLG00000008282	10
ENSCMIG00000013098
ENSCMIG00000013107
ENSCMIG00000003354
ENSCMIG00000017535
ENSCMIG00000011741
ENSCMIG00000016027	6
ENSCING00000012923 ENSCING00000012923 ENSCING00000012923
ENSCING00000014756
ENSCING00000014865
ENSCING00000002061
ENSCING00000005575	5
WBGene00002257
WBGene00002258
WBGene00002259
WBGene00002260
WBGene00021486	5
FBgn0037913	1
	142
