# Supplementary material for: Tracing the evolution of fatty acid‐binding proteins (FABPs) in organisms with a heterogeneous fat distribution
Source: FEBS Open Bio. 2020 Mar 31;10(5):861–72. doi: 10.1002/2211-5463.12840 (PMC7193176; doi:10.1002/2211-5463.12840)
Supplement: Supplementary file 4 — Table S2. List of FABP genes subjected to alternative splicing. [file FEB4-10-861-s004.xls]

## Sheet: splicing 
Orgnism-types	Ensemble gene ID	Location	Splice variants	Name	Transcript ID	bp	Protein	Biotype	Exson	Intron
Human-FABP1	ENSG00000163586	2: 88,122,982-88,128,116:-1	4	FABP1-201	ENST00000295834.7	555	127aa	Protein coding	4	3
				FABP1-202	ENST00000393750.3	1839	124aa	Protein coding	3	2
				FABP1-204	ENST00000495375.1	2084	No protein	Processed transcript	4	3
				FABP1-203	ENST00000472846.1	546	No protein	Retained intron	2	1
Human-FABP3	ENSG00000121769	1: 31,365,625-31,376,850:-1	4	FABP3-201	ENST00000373713.6	725	133aa	Protein coding	4	3
				FABP3-202	ENST00000482018.1	625	132aa	Protein coding	6	5
				FABP3-204	ENST00000498148.5	693	89aa	lncRNA lncRNA
				FABP3-203	ENST00000497275.5	535	No protein	Processed transcript
Human-FABP4	ENSG00000170323	8: 81,478,419-81,483,263:-1	4	FABP4-001	ENST00000256104.4	941	132aa	Protein coding	4	3
				FABP4-004	ENST00000522659.1	627	39aa	Nonsense mediated decay	4	3
				FABP4-003	ENST00000518669.5	510	No protein	Processed transcript	4	3
				FABP4-002	ENST00000521734.1	761	No protein	Retained intron	2	1
Human-FABP5	ENSG00000164687	8:81,280,536-81,284,777:1	4	FABP5-201	ENST00000297258.11	676	135aa	Protein coding	4	3
				FABP5-202	ENST00000396359.1	986	101aa	Protein coding	4	3
				FABP5-203	ENST00000481695.1	756	No protein	Retained intron	2	1
				FABP5-204	ENST00000486269.1	579	No protein	Retained intron	2	1
Human-FABP6	ENSG00000170231	5: 160,187,367-160,238,735:1	4	FABP6-201	ENST00000393980.8	756	177aa	Protein coding	7	6
				FABP6-202	ENST00000402432.3	572	128aa	Protein coding	4	3
				FABP6-204	ENST00000523955.5	769	38aa	Nonsense mediated decay	6	5
				FABP6-203	ENST00000521362.1	440	No protein	Retained intron	3	2
Huamn-FABP7	ENSG00000164434	6:122,779,716-122,784,074:1	2	FABP7-201	ENST00000356535.4	2086	166aa	Protein coding	3	2
				FABP7-202	ENST00000368444.8	785	132aa	Protein coding	4	3
Human-FABP8	ENSG00000147588	8: 81,440,326-81,447,439:-1	2	PMP2-201	ENST00000256103.3	3524	132aa	Protein coding	4	3
				PMP2-202	ENST00000519260.1	1264	60aa	Protein coding	3	2
Human-FABP12	ENSG00000197416	8: 81,524,981-81,531,378:-1	2	FABP12-201	ENST00000360464.4	551	140aa	Protein coding	4	3
				FABP12-202	ENST00000519696.1	503	90aa	Nonsense mediated decay	4	3
Rat-Fabp4	ENSRNOG00000010805	2:93,792,601-93,797,305:1	2	Fabp4-201	ENSRNOT00000014701.7	667	132aa	Protein coding	4	3
				Fabp4-202	ENSRNOT00000077311.1	563	149aa	Protein coding	5	4
Rat-Fabp6	ENSRNOG00000003902	10: 29,191,623-29,196,563:-1	2	Fabp6-201	ENSRNOT00000005205.3	496	128aa	Protein coding	4	3
				Fabp6-202	ENSRNOT00000083910.1	387	128aa	Protein coding	4	3
Rat-Fabp12	ENSRNOG00000038825	2: 93,712,992-93,766,670:1	2	Fabp12-202	ENSRNOT00000077782.1	714	132aa	Protein coding	5	4
				Fabp12-201	ENSRNOT00000059326.3	646	132aa	Protein coding	5	4
Mouse-Fabp4	ENSMUSG00000062515	3:10,204,088-10,208,576:-1	2	Fabp4-001	ENSMUST00000029041.5	896	132aa	Protein coding	4	3
				Fabp4-002	ENSMUST00000191757.1	4231	No protein	Retained intron
Mouse-Fabp5	ENSMUSG00000027533	3:10,012,548-10,016,607:1	2	Fabp5-201	ENSMUST00000029046.8	987	135aa	Protein coding	4	3
				Fabp5-202	ENSMUST00000123744.1	3238	No protein	Retained intron
Mouse-Fabp7	ENSMUSG00000019874	10:57,784,881-57,788,450:1	2	Fabp7-201	ENSMUST00000020024.11	804	132aa	Protein coding	4	3
				Fabp7-202	ENSMUST00000165013.1	880	188aa	Protein coding	3	2
Mouse-Fabp9	ENSMUSG00000027528	3:10,193,621-10,197,283:-1	3	Fabp9-201	ENSMUST00000029038.7	583	132aa	Protein coding	4	3
				Fabp9-202	ENSMUST00000191678.5	647	142aa	Protein coding	4	3
				Fabp9-203	ENSMUST00000193487.5	486	108aa	Protein coding	3	2
Mouse-Fabp12	ENSMUSG00000027530	3: 10,244,209-10,301,183:-1	4	Fabp12-201	ENSMUST00000029043.12	2512	132aa	Protein coding	6	5
				Fabp12-204	ENSMUST00000172126.7	779	132aa	Protein coding	5	4
				Fabp12-202	ENSMUST00000117917.7	648	132aa	Protein coding	5	4
				Fabp12-203	ENSMUST00000119761.1	548	132aa	Protein coding	5	4
Pig-FABP5	ENSSSCG00000006153	4:55,276,621-55,282,908:-1	2	FABP5-202	ENSSSCT00000054753.1	1740	135aa	Protein coding	5	4
				FABP5-201	ENSSSCT00000006747.3	1609	234aa	Protein coding	4	3
Pig -FABP7	ENSSSCG00000004234	1:39,871,298-39,876,298:-1	2	FABP7-202	ENSSSCT00000038263.1	2183	132aa	Protein coding	3	2
				FABP7-201	ENSSSCT00000004679.3	1722	132aa	Protein coding	4	3
Pig-FABP8	ENSSSCG00000036441	4:55,118,277-55,142,036:1	3	PMP2-201	ENSSSCT00000054339.1	4079	150aa	Protein coding	4	3
				PMP2-202	ENSSSCT00000052172.1	2758	132aa	Protein coding	4	3
				PMP2-203	ENSSSCT00000042210.1	2656	132aa	Protein coding	4	3
Platypus-FABP5	ENSOANG00000003605	Contig29968:3,556-10,770:1	2	FABP5-201	ENSOANT00000005720.2	624	136aa	Protein coding	4	3
				FABP5-202	ENSOANT00000005721.2	621	135aa	Protein coding	4	3
Anole lizard-FABP4	ENSACAG00000013564	4:24,482,953-24,493,834:1	2	FABP4-202	ENSACAT00000029896.1	1591	131aa	Protein coding	4	3
				FABP4-201	ENSACAT00000013631.3	494	153aa	Protein coding	6	5
Zebrafish -fabp2	ENSDARG00000006427	1:25,848,231-25,851,575:1	2	fabp2-201	ENSDART00000027973.6	1066	132aa	Protein coding
				fabp2-202	ENSDART00000136984.2	544	No protein	Retained intron
Zebrafish-fabp3	ENSDARG00000023290	19:42,955,280-42,993,306:1	2	fabp3-201	ENSDART00000033724.7	781	133aa	Protein coding	4	3
				fabp3-202	ENSDART00000141225.3	569	98aa	Protein coding	4	3
Zebrafish-fabp7a	ENSDARG00000007697	17:15,433,518-15,435,887:1	3	fabp7a-201	ENSDART00000026180.9	710	132aa	Protein coding	4	3
				fabp7a-202	ENSDART00000149568.2	584	117aa	Protein coding	4	3
				fabp7a-203	ENSDART00000149978.3	565	119aa	Nonsense mediated decay	5	4
Zebrafish-fabp10b	ENSDARG00000091101	17:53,425,037-53,426,917:1	2	fabp10b-202	ENSDART00000154983.3	892	128aa	Protein coding	4	3
				fabp10b-201	ENSDART00000127617.3	555	127aa	Protein coding	3	2
Fugu-fabp3	ENSTRUG00000022364	12:1,424,308-1,426,692:-1	2	fabp3-202	ENSTRUT00000049914.1	955	125aa	Protein coding	4	3
				fabp3-201	ENSTRUT00000057965.1	930	133aa	Protein coding	4	3
Medaka-fabp6	ENSORLG00000012622	17:19,211,982-19,214,509:1	2	fabp6-201	ENSORLT00000047118.1	2359	164aa	Protein coding	3	2
				fabp6-202	ENSORLT00000015808.2	2032	126aa	Protein coding	4	3
Shark-FABP1	ENSCMIG00000013098	KI635913.1: 4,310,897-4,329,941:1	5		ENSCMIT00000030904.1	1181	142aa	Protein coding	3	2
					ENSCMIT00000030901.1	873	155aa	Protein coding	4	3
					ENSCMIT00000030912.1	830	125aa	Protein coding	3	2
					ENSCMIT00000030910.1	580	130aa	Protein coding	3	2
					ENSCMIT00000030897.1	503	111aa	Protein coding	4	3
Shark-fabp2	ENSCMIG00000003354	KI635873.1: 8,109,897-8,115,283:1	3	fabp2-203	ENSCMIT00000006086.1	1361	147aa	Protein coding	2	1
				fabp2-201	ENSCMIT00000006077.1	631	132aa	Protein coding	4	3
				fabp2-202	ENSCMIT00000006082.1	527	109aa	Protein coding	4	3
Shark-fabp3	ENSCMIG00000017535	KI635890.1:2,089,370-2,090,919:-1	2		ENSCMIT00000042798.1	414	137aa	Protein coding	4	3
					ENSCMIT00000042800.1	387	128aa	Protein coding	4	3
shark-fabp10	ENSCMIG00000016027	KI635890.1:6,798-9,285:-1	2	-	ENSCMIT00000038686.1	1301	135aa	Protein coding	2	1
				-	ENSCMIT00000038684.1	686	127aa	Protein coding	4	3
C.elegans-lbp9	WBGene00021486	V: 2,068,449-2,069,143:1	2	Y40B10A.1a	Y40B10A.1a	565	152aa	Protein coding	3	2
				Y40B10A.1b	Y40B10A.1b	526	137aa	Protein coding	2	1
Fruitfly-fabp	FBgn0037913	3R: 11,559,896-11,567,054:-1	3	fabp-RC	FBtr0100323	1660	157aa	Protein coding	4	3
				fabp-RA	FBtr0100320	1051	117aa	Protein coding	4	3
				fabp-RB	FBtr0100321	723	130aa	Protein coding	4	3
