# Supplementary material for: Tracing the evolution of fatty acid‐binding proteins (FABPs) in organisms with a heterogeneous fat distribution
Source: FEBS Open Bio. 2020 Mar 31;10(5):861–72. doi: 10.1002/2211-5463.12840 (PMC7193176; doi:10.1002/2211-5463.12840)
Supplement: Supplementary file 5 — Table S3. Sequence identity matrix of FABP proteins. [file FEB4-10-861-s005.xls]

## Sheet: IDENTIGY2
Sequence Identity Matrix
Input Alignment File: Untitled
Seq->	FABP1_HUMAN	FABP2_HUMAN	FABP3_HUMAN	FABP4_HUMAN	FABP5_HUMAN	FABP6_HUMAN	FABP7_HUMAN	FABP8_HUMAN	FABP9_HUMAN	FABP12_HUMAN	FABP1_RAT	FABP2_RAT	FABP3_RAT	FABP4_RAT	FABP5_RAT	FABP6_RAT	FABP7_RAT	FABP8 _RAT	FABP9_RAT	FABP12_RAT	FABP1_MOUSE	FABP2_MOUSE	FABP3_MOUSE	FABP4_MOUSE	FABP5_MOUSE	FABP6_MOUSE	FABP7_MOUSE	FABP8_MOUSE	FABP9_MOUSE	FABP12_MOUSE	FABP1_BOVIN	FABP2_BOVIN	FABP3_BOVIN	FABP4_BOVIN	FABP5_BOVIN	FABP6_BOVIN	FABP7_BOVIN	FABP8_BOVIN	FABP9_BOVIN	FABP12_BOVIN	FABP1_PIG	FABP2_PIG	FABP3_PIG	FABP4_PIG	FABP5_PIG	FABP6_PIG	FABP7_PIG	FABP8_PIG	FABP9_PIG
FABP1_HUMAN	ID	0.187	0.246	0.222	0.202	0.351	0.255	0.222	0.222	0.195	0.826	0.195	0.253	0.222	0.195	0.366	0.24	0.222	0.222	0.222	0.842	0.195	0.239	0.229	0.173	0.374	0.255	0.222	0.237	0.214	0.811	0.21	0.246	0.222	0.188	0.252	0.255	0.237	0.192	0.209	0.76	0.195	0.253	0.229	0.173	0.308	0.229	0.244	0.229
FABP2_HUMAN	0.187	ID	0.291	0.305	0.233	0.213	0.316	0.283	0.268	0.225	0.195	0.772	0.284	0.305	0.211	0.191	0.294	0.283	0.253	0.238	0.18	0.78	0.284	0.305	0.211	0.191	0.279	0.283	0.253	0.238	0.203	0.78	0.277	0.291	0.211	0.142	0.301	0.283	0.261	0.225	0.166	0.856	0.277	0.328	0.218	0.172	0.261	0.268	0.268
FABP3_HUMAN	0.246	0.291	ID	0.614	0.459	0.23	0.661	0.6	0.525	0.478	0.224	0.262	0.894	0.6	0.452	0.223	0.624	0.585	0.459	0.474	0.246	0.277	0.857	0.614	0.452	0.223	0.616	0.577	0.466	0.503	0.217	0.284	0.887	0.607	0.452	0.179	0.669	0.585	0.533	0.457	0.226	0.299	0.902	0.6	0.423	0.217	0.555	0.6	0.548
FABP4_HUMAN	0.222	0.305	0.614	ID	0.511	0.233	0.552	0.666	0.636	0.521	0.214	0.246	0.666	0.893	0.503	0.233	0.537	0.674	0.56	0.553	0.222	0.253	0.644	0.916	0.503	0.233	0.514	0.643	0.583	0.56	0.214	0.253	0.614	0.84	0.533	0.159	0.552	0.666	0.628	0.521	0.198	0.313	0.614	0.886	0.533	0.193	0.47	0.681	0.628
FABP5_HUMAN	0.202	0.233	0.459	0.511	ID	0.187	0.423	0.548	0.496	0.471	0.166	0.189	0.467	0.474	0.814	0.201	0.416	0.548	0.429	0.503	0.181	0.211	0.43	0.511	0.8	0.194	0.408	0.518	0.444	0.525	0.173	0.211	0.437	0.525	0.918	0.159	0.416	0.555	0.451	0.485	0.178	0.248	0.437	0.518	0.866	0.166	0.364	0.562	0.474
FABP6_HUMAN	0.351	0.213	0.23	0.233	0.187	ID	0.215	0.182	0.189	0.201	0.343	0.205	0.237	0.233	0.158	0.781	0.187	0.175	0.189	0.218	0.335	0.191	0.237	0.233	0.165	0.796	0.187	0.167	0.197	0.211	0.358	0.205	0.23	0.226	0.187	0.514	0.208	0.197	0.218	0.215	0.272	0.213	0.23	0.24	0.187	0.664	0.167	0.182	0.204
FABP7_HUMAN	0.255	0.316	0.661	0.552	0.423	0.215	ID	0.574	0.514	0.45	0.248	0.264	0.669	0.567	0.401	0.208	0.886	0.567	0.455	0.47	0.255	0.264	0.639	0.552	0.394	0.208	0.871	0.567	0.462	0.5	0.255	0.301	0.684	0.552	0.416	0.184	0.954	0.582	0.522	0.45	0.234	0.33	0.654	0.552	0.386	0.203	0.813	0.597	0.537
FABP8_HUMAN	0.222	0.283	0.6	0.666	0.548	0.182	0.574	ID	0.674	0.621	0.192	0.253	0.585	0.651	0.533	0.204	0.552	0.901	0.598	0.613	0.222	0.261	0.577	0.681	0.525	0.197	0.544	0.871	0.613	0.636	0.192	0.276	0.585	0.689	0.525	0.175	0.574	0.924	0.628	0.592	0.198	0.313	0.577	0.681	0.533	0.166	0.492	0.939	0.643
FABP9_HUMAN	0.222	0.268	0.525	0.636	0.496	0.189	0.514	0.674	ID	0.542	0.214	0.246	0.525	0.613	0.511	0.189	0.507	0.681	0.681	0.56	0.229	0.246	0.525	0.628	0.488	0.182	0.5	0.659	0.712	0.583	0.177	0.246	0.525	0.606	0.466	0.164	0.514	0.681	0.712	0.535	0.198	0.268	0.525	0.643	0.459	0.193	0.44	0.689	0.757
FABP12_HUMAN	0.195	0.225	0.478	0.521	0.471	0.201	0.45	0.621	0.542	ID	0.188	0.253	0.5	0.5	0.471	0.215	0.457	0.607	0.5	0.757	0.195	0.26	0.507	0.514	0.457	0.208	0.457	0.585	0.521	0.757	0.188	0.267	0.478	0.564	0.457	0.179	0.45	0.614	0.535	0.807	0.182	0.253	0.478	0.514	0.443	0.191	0.415	0.621	0.557
FABP1_RAT	0.826	0.195	0.224	0.214	0.166	0.343	0.248	0.192	0.214	0.188	ID	0.218	0.231	0.222	0.181	0.389	0.233	0.192	0.214	0.207	0.937	0.21	0.217	0.214	0.159	0.396	0.248	0.192	0.222	0.2	0.795	0.203	0.231	0.207	0.166	0.264	0.248	0.207	0.2	0.195	0.693	0.195	0.224	0.2	0.159	0.315	0.207	0.214	0.237
FABP2_RAT	0.195	0.772	0.262	0.246	0.189	0.205	0.264	0.253	0.246	0.253	0.218	ID	0.27	0.261	0.197	0.205	0.257	0.246	0.231	0.246	0.187	0.871	0.262	0.253	0.197	0.205	0.242	0.246	0.231	0.231	0.218	0.742	0.262	0.238	0.175	0.163	0.264	0.238	0.238	0.239	0.173	0.78	0.255	0.276	0.182	0.178	0.223	0.238	0.246
FABP3_RAT	0.253	0.284	0.894	0.666	0.467	0.237	0.669	0.585	0.525	0.5	0.231	0.27	ID	0.622	0.445	0.23	0.639	0.577	0.466	0.488	0.246	0.284	0.939	0.637	0.459	0.23	0.639	0.57	0.481	0.511	0.239	0.277	0.857	0.622	0.459	0.184	0.676	0.577	0.54	0.464	0.232	0.291	0.864	0.637	0.445	0.223	0.57	0.6	0.548
FABP4_RAT	0.222	0.305	0.6	0.893	0.474	0.233	0.567	0.651	0.613	0.5	0.222	0.261	0.622	ID	0.466	0.233	0.559	0.651	0.553	0.545	0.237	0.253	0.592	0.946	0.459	0.233	0.537	0.628	0.56	0.553	0.214	0.268	0.614	0.833	0.503	0.148	0.567	0.628	0.613	0.5	0.198	0.32	0.6	0.84	0.488	0.18	0.485	0.651	0.628
FABP5_RAT	0.195	0.211	0.452	0.503	0.814	0.158	0.401	0.533	0.511	0.471	0.181	0.197	0.445	0.466	ID	0.165	0.372	0.555	0.429	0.466	0.195	0.226	0.416	0.503	0.918	0.158	0.372	0.525	0.444	0.488	0.166	0.226	0.43	0.518	0.777	0.142	0.401	0.533	0.451	0.457	0.171	0.24	0.43	0.496	0.755	0.16	0.364	0.555	0.503
FABP6_RAT	0.366	0.191	0.223	0.233	0.201	0.781	0.208	0.204	0.189	0.215	0.389	0.205	0.23	0.233	0.165	ID	0.187	0.189	0.204	0.233	0.381	0.198	0.23	0.233	0.158	0.96	0.187	0.182	0.211	0.233	0.381	0.183	0.237	0.226	0.194	0.542	0.201	0.218	0.197	0.229	0.305	0.191	0.223	0.233	0.201	0.636	0.16	0.204	0.197
FABP7_RAT	0.24	0.294	0.624	0.537	0.416	0.187	0.886	0.552	0.507	0.457	0.233	0.257	0.639	0.559	0.372	0.187	ID	0.537	0.447	0.462	0.24	0.25	0.631	0.537	0.364	0.187	0.969	0.537	0.47	0.492	0.248	0.294	0.661	0.537	0.401	0.173	0.878	0.567	0.529	0.443	0.221	0.316	0.624	0.537	0.372	0.184	0.738	0.582	0.522
FABP8 _RAT	0.222	0.283	0.585	0.674	0.548	0.175	0.567	0.901	0.681	0.607	0.192	0.246	0.577	0.651	0.555	0.189	0.537	ID	0.606	0.606	0.214	0.253	0.562	0.681	0.533	0.182	0.529	0.954	0.636	0.621	0.192	0.261	0.57	0.666	0.525	0.17	0.567	0.893	0.659	0.578	0.192	0.298	0.562	0.689	0.518	0.173	0.492	0.901	0.659
FABP9_RAT	0.222	0.253	0.459	0.56	0.429	0.189	0.455	0.598	0.681	0.5	0.214	0.231	0.466	0.553	0.429	0.204	0.447	0.606	ID	0.545	0.222	0.238	0.474	0.568	0.422	0.189	0.425	0.59	0.954	0.553	0.2	0.253	0.451	0.553	0.429	0.164	0.447	0.598	0.621	0.478	0.192	0.261	0.451	0.56	0.414	0.173	0.388	0.606	0.674
FABP12_RAT	0.222	0.238	0.474	0.553	0.503	0.218	0.47	0.613	0.56	0.757	0.207	0.246	0.488	0.545	0.466	0.233	0.462	0.606	0.545	ID	0.222	0.246	0.466	0.545	0.466	0.226	0.455	0.598	0.537	0.924	0.214	0.253	0.474	0.59	0.488	0.17	0.477	0.628	0.553	0.771	0.192	0.253	0.466	0.553	0.466	0.186	0.41	0.628	0.568
FABP1_MOUSE	0.842	0.18	0.246	0.222	0.181	0.335	0.255	0.222	0.229	0.195	0.937	0.187	0.246	0.237	0.195	0.381	0.24	0.214	0.222	0.222	ID	0.187	0.231	0.229	0.173	0.389	0.255	0.214	0.229	0.214	0.763	0.195	0.239	0.222	0.181	0.252	0.255	0.237	0.214	0.209	0.7	0.187	0.246	0.214	0.166	0.301	0.214	0.244	0.251
FABP2_MOUSE	0.195	0.78	0.277	0.253	0.211	0.191	0.264	0.261	0.246	0.26	0.21	0.871	0.284	0.253	0.226	0.198	0.25	0.253	0.238	0.246	0.187	ID	0.277	0.261	0.226	0.198	0.235	0.253	0.231	0.238	0.225	0.75	0.277	0.238	0.204	0.142	0.264	0.238	0.246	0.239	0.173	0.795	0.27	0.268	0.218	0.158	0.223	0.246	0.253
FABP3_MOUSE	0.239	0.284	0.857	0.644	0.43	0.237	0.639	0.577	0.525	0.507	0.217	0.262	0.939	0.592	0.416	0.23	0.631	0.562	0.474	0.466	0.231	0.277	ID	0.607	0.423	0.23	0.646	0.555	0.488	0.488	0.224	0.284	0.857	0.607	0.423	0.19	0.654	0.57	0.548	0.443	0.22	0.291	0.872	0.629	0.408	0.223	0.548	0.585	0.555
FABP4_MOUSE	0.229	0.305	0.614	0.916	0.511	0.233	0.552	0.681	0.628	0.514	0.214	0.253	0.637	0.946	0.503	0.233	0.537	0.681	0.568	0.545	0.229	0.261	0.607	ID	0.496	0.233	0.514	0.651	0.59	0.553	0.222	0.261	0.622	0.856	0.533	0.148	0.552	0.659	0.613	0.514	0.205	0.32	0.607	0.878	0.518	0.18	0.47	0.681	0.628
FABP5_MOUSE	0.173	0.211	0.452	0.503	0.8	0.165	0.394	0.525	0.488	0.457	0.159	0.197	0.459	0.459	0.918	0.158	0.364	0.533	0.422	0.466	0.173	0.226	0.423	0.496	ID	0.151	0.364	0.503	0.437	0.488	0.144	0.218	0.416	0.511	0.762	0.126	0.408	0.525	0.459	0.471	0.152	0.24	0.437	0.496	0.748	0.16	0.35	0.533	0.496
FABP6_MOUSE	0.374	0.191	0.223	0.233	0.194	0.796	0.208	0.197	0.182	0.208	0.396	0.205	0.23	0.233	0.158	0.96	0.187	0.182	0.189	0.226	0.389	0.198	0.23	0.233	0.151	ID	0.187	0.175	0.197	0.226	0.389	0.183	0.237	0.226	0.187	0.525	0.201	0.211	0.204	0.222	0.311	0.191	0.223	0.233	0.194	0.636	0.16	0.197	0.189
FABP7_MOUSE	0.255	0.279	0.616	0.514	0.408	0.187	0.871	0.544	0.5	0.457	0.248	0.242	0.639	0.537	0.372	0.187	0.969	0.529	0.425	0.455	0.255	0.235	0.646	0.514	0.364	0.187	ID	0.529	0.447	0.485	0.248	0.279	0.654	0.529	0.394	0.179	0.863	0.559	0.507	0.436	0.234	0.301	0.616	0.522	0.364	0.184	0.723	0.574	0.522
FABP8_MOUSE	0.222	0.283	0.577	0.643	0.518	0.167	0.567	0.871	0.659	0.585	0.192	0.246	0.57	0.628	0.525	0.182	0.537	0.954	0.59	0.598	0.214	0.253	0.555	0.651	0.503	0.175	0.529	ID	0.598	0.613	0.192	0.261	0.57	0.643	0.496	0.164	0.567	0.856	0.628	0.564	0.198	0.298	0.555	0.666	0.488	0.166	0.492	0.878	0.651
FABP9_MOUSE	0.237	0.253	0.466	0.583	0.444	0.197	0.462	0.613	0.712	0.521	0.222	0.231	0.481	0.56	0.444	0.211	0.47	0.636	0.954	0.537	0.229	0.231	0.488	0.59	0.437	0.197	0.447	0.598	ID	0.545	0.207	0.253	0.466	0.568	0.437	0.17	0.47	0.628	0.643	0.5	0.205	0.261	0.459	0.59	0.422	0.18	0.417	0.636	0.689
FABP12_MOUSE	0.214	0.238	0.503	0.56	0.525	0.211	0.5	0.636	0.583	0.757	0.2	0.231	0.511	0.553	0.488	0.233	0.492	0.621	0.553	0.924	0.214	0.238	0.488	0.553	0.488	0.226	0.485	0.613	0.545	ID	0.2	0.246	0.503	0.598	0.511	0.17	0.5	0.643	0.568	0.792	0.198	0.246	0.496	0.56	0.488	0.186	0.44	0.643	0.575
FABP1_BOVIN	0.811	0.203	0.217	0.214	0.173	0.358	0.255	0.192	0.177	0.188	0.795	0.218	0.239	0.214	0.166	0.381	0.248	0.192	0.2	0.214	0.763	0.225	0.224	0.222	0.144	0.389	0.248	0.192	0.207	0.2	ID	0.233	0.231	0.207	0.181	0.258	0.255	0.207	0.177	0.195	0.706	0.203	0.224	0.207	0.173	0.315	0.229	0.214	0.192
FABP2_BOVIN	0.21	0.78	0.284	0.253	0.211	0.205	0.301	0.276	0.246	0.267	0.203	0.742	0.277	0.268	0.226	0.183	0.294	0.261	0.253	0.253	0.195	0.75	0.284	0.261	0.218	0.183	0.279	0.261	0.253	0.246	0.233	ID	0.27	0.276	0.197	0.147	0.286	0.268	0.261	0.232	0.185	0.825	0.284	0.283	0.204	0.172	0.261	0.268	0.268
FABP3_BOVIN	0.246	0.277	0.887	0.614	0.437	0.23	0.684	0.585	0.525	0.478	0.231	0.262	0.857	0.614	0.43	0.237	0.661	0.57	0.451	0.474	0.239	0.277	0.857	0.622	0.416	0.237	0.654	0.57	0.466	0.503	0.231	0.27	ID	0.607	0.445	0.19	0.706	0.57	0.54	0.457	0.226	0.284	0.924	0.607	0.416	0.217	0.592	0.585	0.555
FABP4_BOVIN	0.222	0.291	0.607	0.84	0.525	0.226	0.552	0.689	0.606	0.564	0.207	0.238	0.622	0.833	0.518	0.226	0.537	0.666	0.553	0.59	0.222	0.238	0.607	0.856	0.511	0.226	0.529	0.643	0.568	0.598	0.207	0.276	0.607	ID	0.548	0.153	0.552	0.651	0.598	0.557	0.205	0.328	0.6	0.825	0.518	0.186	0.47	0.674	0.606
FABP5_BOVIN	0.188	0.211	0.452	0.533	0.918	0.187	0.416	0.525	0.466	0.457	0.166	0.175	0.459	0.503	0.777	0.194	0.401	0.525	0.429	0.488	0.181	0.204	0.423	0.533	0.762	0.187	0.394	0.496	0.437	0.511	0.181	0.197	0.445	0.548	ID	0.159	0.416	0.533	0.459	0.471	0.171	0.233	0.445	0.525	0.903	0.166	0.357	0.54	0.474
FABP6_BOVIN	0.252	0.142	0.179	0.159	0.159	0.514	0.184	0.175	0.164	0.179	0.264	0.163	0.184	0.148	0.142	0.542	0.173	0.17	0.164	0.17	0.252	0.142	0.19	0.148	0.126	0.525	0.179	0.164	0.17	0.17	0.258	0.147	0.19	0.153	0.159	ID	0.179	0.192	0.175	0.164	0.264	0.142	0.184	0.164	0.153	0.605	0.152	0.181	0.181
FABP7_BOVIN	0.255	0.301	0.669	0.552	0.416	0.208	0.954	0.574	0.514	0.45	0.248	0.264	0.676	0.567	0.401	0.201	0.878	0.567	0.447	0.477	0.255	0.264	0.654	0.552	0.408	0.201	0.863	0.567	0.47	0.5	0.255	0.286	0.706	0.552	0.416	0.179	ID	0.582	0.529	0.45	0.234	0.316	0.669	0.552	0.386	0.197	0.82	0.597	0.537
FABP8_BOVIN	0.237	0.283	0.585	0.666	0.555	0.197	0.582	0.924	0.681	0.614	0.207	0.238	0.577	0.628	0.533	0.218	0.567	0.893	0.598	0.628	0.237	0.238	0.57	0.659	0.525	0.211	0.559	0.856	0.628	0.643	0.207	0.268	0.57	0.651	0.533	0.192	0.582	ID	0.651	0.607	0.205	0.283	0.562	0.681	0.525	0.186	0.492	0.962	0.666
FABP9_BOVIN	0.192	0.261	0.533	0.628	0.451	0.218	0.522	0.628	0.712	0.535	0.2	0.238	0.54	0.613	0.451	0.197	0.529	0.659	0.621	0.553	0.214	0.246	0.548	0.613	0.459	0.204	0.507	0.628	0.643	0.568	0.177	0.261	0.54	0.598	0.459	0.175	0.529	0.651	ID	0.514	0.166	0.291	0.54	0.606	0.422	0.213	0.447	0.651	0.795
FABP12_BOVIN	0.209	0.225	0.457	0.521	0.485	0.215	0.45	0.592	0.535	0.807	0.195	0.239	0.464	0.5	0.457	0.229	0.443	0.578	0.478	0.771	0.209	0.239	0.443	0.514	0.471	0.222	0.436	0.564	0.5	0.792	0.195	0.232	0.457	0.557	0.471	0.164	0.45	0.607	0.514	ID	0.195	0.246	0.45	0.521	0.436	0.178	0.387	0.592	0.528
FABP1_PIG	0.76	0.166	0.226	0.198	0.178	0.272	0.234	0.198	0.198	0.182	0.693	0.173	0.232	0.198	0.171	0.305	0.221	0.192	0.192	0.192	0.7	0.173	0.22	0.205	0.152	0.311	0.234	0.198	0.205	0.198	0.706	0.185	0.226	0.205	0.171	0.264	0.234	0.205	0.166	0.195	ID	0.166	0.226	0.205	0.159	0.269	0.202	0.211	0.198
FABP2_PIG	0.195	0.856	0.299	0.313	0.248	0.213	0.33	0.313	0.268	0.253	0.195	0.78	0.291	0.32	0.24	0.191	0.316	0.298	0.261	0.253	0.187	0.795	0.291	0.32	0.24	0.191	0.301	0.298	0.261	0.246	0.203	0.825	0.284	0.328	0.233	0.142	0.316	0.283	0.291	0.246	0.166	ID	0.284	0.335	0.233	0.178	0.291	0.298	0.283
FABP3_PIG	0.253	0.277	0.902	0.614	0.437	0.23	0.654	0.577	0.525	0.478	0.224	0.255	0.864	0.6	0.43	0.223	0.624	0.562	0.451	0.466	0.246	0.27	0.872	0.607	0.437	0.223	0.616	0.555	0.459	0.496	0.224	0.284	0.924	0.6	0.445	0.184	0.669	0.562	0.54	0.45	0.226	0.284	ID	0.607	0.408	0.223	0.555	0.577	0.54
FABP4_PIG	0.229	0.328	0.6	0.886	0.518	0.24	0.552	0.681	0.643	0.514	0.2	0.276	0.637	0.84	0.496	0.233	0.537	0.689	0.56	0.553	0.214	0.268	0.629	0.878	0.496	0.233	0.522	0.666	0.59	0.56	0.207	0.283	0.607	0.825	0.525	0.164	0.552	0.681	0.606	0.521	0.205	0.335	0.607	ID	0.511	0.2	0.47	0.696	0.613
FABP5_PIG	0.173	0.218	0.423	0.533	0.866	0.187	0.386	0.533	0.459	0.443	0.159	0.182	0.445	0.488	0.755	0.201	0.372	0.518	0.414	0.466	0.166	0.218	0.408	0.518	0.748	0.194	0.364	0.488	0.422	0.488	0.173	0.204	0.416	0.518	0.903	0.153	0.386	0.525	0.422	0.436	0.159	0.233	0.408	0.511	ID	0.166	0.335	0.533	0.451
FABP6_PIG	0.308	0.172	0.217	0.193	0.166	0.664	0.203	0.166	0.193	0.191	0.315	0.178	0.223	0.18	0.16	0.636	0.184	0.173	0.173	0.186	0.301	0.158	0.223	0.18	0.16	0.636	0.184	0.166	0.18	0.186	0.315	0.172	0.217	0.186	0.166	0.605	0.197	0.186	0.213	0.178	0.269	0.178	0.223	0.2	0.166	ID	0.157	0.173	0.206
FABP7_PIG	0.229	0.261	0.555	0.47	0.364	0.167	0.813	0.492	0.44	0.415	0.207	0.223	0.57	0.485	0.364	0.16	0.738	0.492	0.388	0.41	0.214	0.223	0.548	0.47	0.35	0.16	0.723	0.492	0.417	0.44	0.229	0.261	0.592	0.47	0.357	0.152	0.82	0.492	0.447	0.387	0.202	0.291	0.555	0.47	0.335	0.157	ID	0.514	0.462
FABP8_PIG	0.244	0.268	0.6	0.681	0.562	0.182	0.597	0.939	0.689	0.621	0.214	0.238	0.6	0.651	0.555	0.204	0.582	0.901	0.606	0.628	0.244	0.246	0.585	0.681	0.533	0.197	0.574	0.878	0.636	0.643	0.214	0.268	0.585	0.674	0.54	0.181	0.597	0.962	0.651	0.592	0.211	0.298	0.577	0.696	0.533	0.173	0.514	ID	0.666
FABP9_PIG	0.229	0.268	0.548	0.628	0.474	0.204	0.537	0.643	0.757	0.557	0.237	0.246	0.548	0.628	0.503	0.197	0.522	0.659	0.674	0.568	0.251	0.253	0.555	0.628	0.496	0.189	0.522	0.651	0.689	0.575	0.192	0.268	0.555	0.606	0.474	0.181	0.537	0.666	0.795	0.528	0.198	0.283	0.54	0.613	0.451	0.206	0.462	0.666	ID
FABP1_ORNAN	0.779	0.187	0.224	0.2	0.173	0.328	0.233	0.185	0.185	0.174	0.724	0.203	0.231	0.2	0.188	0.351	0.218	0.185	0.2	0.214	0.732	0.203	0.217	0.207	0.173	0.358	0.233	0.185	0.214	0.214	0.708	0.21	0.224	0.2	0.159	0.241	0.233	0.2	0.155	0.195	0.673	0.187	0.231	0.207	0.144	0.287	0.2	0.207	0.185
FABP2_ORNAN	0.203	0.757	0.262	0.305	0.233	0.25	0.279	0.276	0.253	0.211	0.225	0.696	0.27	0.313	0.197	0.227	0.264	0.253	0.268	0.231	0.195	0.689	0.277	0.313	0.189	0.227	0.257	0.253	0.268	0.231	0.233	0.712	0.27	0.305	0.233	0.153	0.272	0.261	0.261	0.211	0.179	0.765	0.277	0.335	0.218	0.192	0.231	0.261	0.268
FABP5_ORNAN	0.159	0.218	0.379	0.459	0.688	0.179	0.386	0.481	0.407	0.436	0.144	0.182	0.386	0.444	0.622	0.172	0.364	0.481	0.392	0.429	0.144	0.204	0.364	0.481	0.622	0.172	0.357	0.451	0.4	0.451	0.159	0.204	0.386	0.459	0.718	0.137	0.379	0.474	0.377	0.429	0.146	0.233	0.386	0.451	0.666	0.14	0.379	0.488	0.407
FABP8_ORNAN	0.173	0.185	0.424	0.5	0.395	0.138	0.432	0.579	0.471	0.445	0.162	0.174	0.43	0.488	0.423	0.143	0.41	0.579	0.42	0.42	0.178	0.185	0.418	0.505	0.406	0.143	0.404	0.545	0.443	0.431	0.156	0.191	0.435	0.5	0.395	0.202	0.432	0.573	0.437	0.413	0.176	0.191	0.424	0.494	0.384	0.16	0.382	0.59	0.471
FABP1_CHICK	0.7	0.195	0.231	0.207	0.181	0.374	0.233	0.214	0.185	0.188	0.692	0.218	0.224	0.214	0.181	0.427	0.226	0.214	0.2	0.214	0.692	0.21	0.217	0.222	0.166	0.419	0.233	0.222	0.214	0.214	0.677	0.203	0.239	0.222	0.159	0.286	0.233	0.222	0.177	0.209	0.613	0.21	0.231	0.214	0.137	0.349	0.2	0.229	0.2
FABP2_CHICK	0.24	0.704	0.262	0.268	0.248	0.22	0.272	0.291	0.276	0.253	0.24	0.727	0.27	0.276	0.233	0.227	0.264	0.268	0.261	0.261	0.233	0.78	0.277	0.276	0.226	0.227	0.257	0.261	0.261	0.261	0.248	0.704	0.27	0.276	0.233	0.174	0.272	0.268	0.268	0.253	0.211	0.742	0.277	0.291	0.226	0.192	0.223	0.276	0.268
FABP3_CHICK	0.239	0.284	0.781	0.607	0.467	0.23	0.714	0.562	0.562	0.478	0.231	0.27	0.789	0.592	0.437	0.223	0.669	0.555	0.466	0.488	0.246	0.284	0.759	0.6	0.459	0.223	0.654	0.555	0.481	0.518	0.217	0.277	0.781	0.592	0.445	0.179	0.721	0.562	0.577	0.471	0.22	0.306	0.751	0.585	0.423	0.21	0.614	0.57	0.577
FABP4_CHICK	0.229	0.268	0.555	0.765	0.518	0.197	0.544	0.651	0.659	0.571	0.222	0.253	0.6	0.734	0.518	0.204	0.537	0.659	0.583	0.583	0.229	0.276	0.577	0.765	0.533	0.204	0.514	0.636	0.606	0.598	0.222	0.253	0.562	0.727	0.511	0.142	0.552	0.651	0.621	0.542	0.198	0.268	0.548	0.757	0.518	0.173	0.477	0.674	0.636
FABP5_CHICK	0.105	0.116	0.207	0.243	0.277	0.087	0.191	0.268	0.226	0.247	0.092	0.102	0.21	0.233	0.27	0.094	0.187	0.264	0.209	0.237	0.102	0.106	0.214	0.24	0.263	0.097	0.187	0.257	0.209	0.24	0.088	0.113	0.197	0.25	0.273	0.104	0.187	0.261	0.216	0.23	0.112	0.113	0.197	0.243	0.267	0.091	0.167	0.268	0.223
FABP6_CHICK	0.396	0.227	0.258	0.226	0.179	0.625	0.23	0.211	0.211	0.201	0.396	0.242	0.273	0.218	0.187	0.664	0.201	0.218	0.226	0.204	0.396	0.227	0.251	0.226	0.158	0.656	0.194	0.211	0.226	0.189	0.389	0.227	0.266	0.211	0.165	0.457	0.223	0.211	0.189	0.18	0.318	0.213	0.266	0.226	0.172	0.573	0.197	0.211	0.204
FABP7_CHICK	0.248	0.294	0.661	0.544	0.416	0.201	0.916	0.574	0.522	0.471	0.248	0.264	0.661	0.582	0.401	0.194	0.863	0.574	0.462	0.485	0.255	0.257	0.639	0.552	0.394	0.194	0.848	0.589	0.47	0.514	0.248	0.301	0.699	0.559	0.416	0.173	0.916	0.582	0.544	0.464	0.227	0.316	0.661	0.552	0.372	0.19	0.791	0.597	0.544
FABP8_CHICK	0.237	0.276	0.6	0.719	0.525	0.204	0.574	0.803	0.666	0.578	0.222	0.246	0.592	0.719	0.562	0.218	0.537	0.81	0.613	0.621	0.251	0.261	0.585	0.734	0.525	0.211	0.529	0.78	0.621	0.636	0.207	0.268	0.607	0.727	0.525	0.17	0.574	0.795	0.621	0.564	0.205	0.305	0.577	0.719	0.518	0.186	0.5	0.825	0.659
FABP10_CHICK	0.393	0.24	0.262	0.276	0.233	0.4	0.316	0.276	0.268	0.246	0.385	0.225	0.262	0.291	0.226	0.407	0.279	0.276	0.253	0.276	0.393	0.248	0.248	0.283	0.233	0.415	0.272	0.276	0.253	0.283	0.385	0.248	0.262	0.283	0.204	0.276	0.308	0.298	0.223	0.281	0.346	0.233	0.255	0.268	0.226	0.358	0.268	0.276	0.261
fabp1_XENTR	0.617	0.149	0.231	0.235	0.188	0.343	0.231	0.22	0.213	0.209	0.57	0.156	0.253	0.242	0.202	0.358	0.217	0.22	0.198	0.235	0.601	0.164	0.231	0.235	0.181	0.351	0.224	0.22	0.198	0.227	0.539	0.171	0.231	0.235	0.195	0.275	0.231	0.227	0.22	0.216	0.509	0.156	0.253	0.227	0.181	0.287	0.183	0.235	0.227
fabp2_XENTR	0.225	0.704	0.255	0.313	0.262	0.183	0.257	0.305	0.238	0.239	0.21	0.643	0.255	0.283	0.255	0.183	0.25	0.268	0.246	0.253	0.195	0.696	0.262	0.305	0.24	0.183	0.257	0.268	0.246	0.253	0.233	0.666	0.255	0.305	0.233	0.125	0.25	0.268	0.223	0.26	0.198	0.719	0.24	0.32	0.233	0.132	0.216	0.283	0.276
fabp3_XENTR	0.237	0.268	0.622	0.514	0.416	0.234	0.656	0.522	0.492	0.409	0.251	0.253	0.637	0.536	0.416	0.255	0.611	0.522	0.419	0.397	0.251	0.289	0.629	0.536	0.401	0.255	0.604	0.522	0.441	0.419	0.23	0.231	0.651	0.507	0.423	0.179	0.664	0.522	0.492	0.381	0.221	0.268	0.622	0.492	0.408	0.203	0.588	0.529	0.5
fabp4_XENTR	0.221	0.28	0.423	0.496	0.445	0.177	0.459	0.496	0.459	0.388	0.192	0.251	0.43	0.474	0.467	0.177	0.408	0.503	0.386	0.43	0.214	0.266	0.43	0.481	0.459	0.177	0.423	0.496	0.394	0.437	0.192	0.258	0.43	0.467	0.43	0.125	0.452	0.496	0.401	0.388	0.194	0.294	0.437	0.532	0.401	0.171	0.408	0.496	0.437
fabp6_XENTR	0.396	0.194	0.212	0.208	0.158	0.523	0.2	0.202	0.183	0.181	0.344	0.182	0.218	0.202	0.151	0.503	0.187	0.189	0.177	0.17	0.35	0.176	0.225	0.208	0.139	0.49	0.193	0.189	0.189	0.183	0.383	0.194	0.225	0.215	0.145	0.428	0.193	0.196	0.17	0.181	0.409	0.188	0.225	0.221	0.151	0.475	0.162	0.202	0.189
fabp7_XENTR	0.262	0.294	0.669	0.544	0.401	0.208	0.863	0.559	0.529	0.443	0.255	0.279	0.669	0.559	0.386	0.201	0.825	0.559	0.432	0.462	0.262	0.272	0.654	0.544	0.394	0.201	0.825	0.559	0.455	0.485	0.248	0.264	0.706	0.522	0.394	0.179	0.878	0.574	0.514	0.443	0.24	0.294	0.669	0.544	0.357	0.197	0.738	0.574	0.529
fabp8_XENTR	0.187	0.246	0.55	0.573	0.566	0.178	0.557	0.588	0.522	0.464	0.172	0.246	0.55	0.551	0.522	0.171	0.543	0.58	0.492	0.463	0.179	0.253	0.543	0.566	0.522	0.164	0.528	0.566	0.5	0.485	0.172	0.246	0.557	0.507	0.558	0.153	0.55	0.588	0.514	0.457	0.17	0.253	0.543	0.573	0.544	0.165	0.478	0.588	0.544
fabp10_XENTR	0.417	0.248	0.248	0.253	0.16	0.361	0.25	0.231	0.231	0.239	0.37	0.225	0.233	0.276	0.153	0.392	0.242	0.223	0.276	0.261	0.37	0.225	0.233	0.276	0.153	0.384	0.242	0.231	0.276	0.246	0.401	0.255	0.248	0.276	0.167	0.288	0.242	0.231	0.223	0.239	0.373	0.248	0.262	0.253	0.153	0.331	0.231	0.231	0.253
FABP1_ANOCA	0.649	0.185	0.208	0.19	0.173	0.328	0.243	0.19	0.211	0.181	0.641	0.192	0.208	0.204	0.187	0.364	0.229	0.19	0.204	0.197	0.641	0.178	0.194	0.197	0.159	0.372	0.243	0.19	0.218	0.204	0.574	0.207	0.215	0.19	0.159	0.266	0.236	0.204	0.183	0.209	0.535	0.192	0.215	0.204	0.152	0.302	0.211	0.211	0.218
FABP2_ANOCA	0.203	0.719	0.255	0.268	0.233	0.183	0.308	0.298	0.283	0.26	0.218	0.704	0.262	0.268	0.255	0.183	0.286	0.283	0.261	0.261	0.195	0.712	0.277	0.268	0.262	0.183	0.279	0.283	0.261	0.261	0.225	0.689	0.27	0.291	0.218	0.136	0.308	0.276	0.261	0.26	0.179	0.727	0.262	0.298	0.226	0.165	0.261	0.283	0.291
FABP4_ANOCA	0.231	0.263	0.629	0.727	0.511	0.191	0.582	0.666	0.674	0.528	0.216	0.225	0.622	0.681	0.503	0.183	0.522	0.681	0.56	0.53	0.231	0.233	0.607	0.696	0.503	0.176	0.529	0.651	0.575	0.545	0.201	0.225	0.592	0.674	0.511	0.159	0.574	0.659	0.621	0.478	0.192	0.263	0.622	0.681	0.503	0.186	0.518	0.674	0.659
FABP5_ANOCA	0.197	0.294	0.456	0.533	0.625	0.214	0.43	0.555	0.503	0.51	0.182	0.272	0.471	0.503	0.625	0.207	0.423	0.555	0.459	0.511	0.197	0.286	0.456	0.518	0.632	0.2	0.408	0.525	0.481	0.533	0.175	0.294	0.434	0.503	0.632	0.174	0.423	0.562	0.533	0.496	0.173	0.308	0.427	0.518	0.61	0.192	0.372	0.562	0.54
FABP6_ANOCA	0.39	0.217	0.241	0.237	0.184	0.669	0.226	0.23	0.187	0.239	0.383	0.246	0.255	0.223	0.148	0.7	0.205	0.215	0.201	0.244	0.368	0.21	0.248	0.23	0.148	0.707	0.205	0.208	0.215	0.23	0.398	0.231	0.248	0.208	0.17	0.474	0.219	0.237	0.208	0.232	0.333	0.217	0.248	0.251	0.17	0.606	0.194	0.23	0.208
FABP7_ANOCA	0.255	0.301	0.661	0.552	0.423	0.215	0.909	0.559	0.514	0.457	0.262	0.264	0.669	0.559	0.401	0.208	0.848	0.552	0.447	0.477	0.255	0.257	0.646	0.544	0.394	0.208	0.848	0.552	0.47	0.5	0.248	0.286	0.699	0.544	0.416	0.184	0.909	0.567	0.537	0.45	0.234	0.316	0.661	0.529	0.379	0.203	0.776	0.582	0.559
FABP8_ANOCA	0.166	0.197	0.363	0.456	0.387	0.145	0.36	0.512	0.42	0.379	0.151	0.182	0.373	0.446	0.403	0.145	0.34	0.517	0.358	0.384	0.156	0.187	0.373	0.466	0.377	0.145	0.34	0.502	0.374	0.389	0.156	0.192	0.383	0.456	0.387	0.19	0.36	0.512	0.405	0.379	0.166	0.223	0.363	0.487	0.382	0.165	0.314	0.528	0.425
FABP10_ANOCA	0.409	0.24	0.299	0.283	0.204	0.369	0.286	0.276	0.298	0.267	0.385	0.233	0.284	0.298	0.233	0.384	0.257	0.268	0.253	0.291	0.401	0.233	0.284	0.291	0.226	0.376	0.257	0.268	0.253	0.283	0.409	0.263	0.306	0.313	0.197	0.265	0.279	0.283	0.246	0.267	0.366	0.24	0.328	0.291	0.197	0.344	0.246	0.276	0.283
fabp1a_DANRE	0.64	0.194	0.226	0.229	0.204	0.346	0.262	0.229	0.222	0.211	0.593	0.201	0.233	0.251	0.211	0.361	0.255	0.222	0.2	0.222	0.593	0.201	0.218	0.244	0.182	0.361	0.262	0.229	0.214	0.229	0.578	0.186	0.226	0.237	0.197	0.259	0.262	0.229	0.207	0.211	0.523	0.194	0.226	0.229	0.182	0.303	0.222	0.244	0.214
fabp1b.1_DANRE	0.589	0.17	0.26	0.242	0.202	0.374	0.239	0.25	0.213	0.195	0.55	0.185	0.26	0.235	0.195	0.374	0.224	0.272	0.213	0.213	0.558	0.185	0.26	0.235	0.181	0.358	0.224	0.272	0.227	0.205	0.519	0.17	0.275	0.272	0.195	0.292	0.239	0.25	0.205	0.209	0.5	0.177	0.268	0.25	0.181	0.356	0.213	0.242	0.227
fabp1b.2_DANRE	0.4	0.169	0.223	0.211	0.208	0.333	0.208	0.204	0.167	0.187	0.361	0.183	0.237	0.189	0.201	0.325	0.201	0.226	0.204	0.197	0.384	0.191	0.223	0.197	0.208	0.333	0.194	0.226	0.204	0.204	0.346	0.169	0.215	0.211	0.201	0.234	0.208	0.226	0.189	0.201	0.333	0.169	0.237	0.204	0.194	0.265	0.182	0.226	0.189
fabp2_DANRE	0.18	0.666	0.262	0.298	0.218	0.198	0.272	0.291	0.268	0.239	0.187	0.613	0.262	0.291	0.218	0.176	0.242	0.268	0.283	0.268	0.172	0.659	0.277	0.298	0.211	0.176	0.235	0.268	0.283	0.261	0.203	0.666	0.262	0.283	0.211	0.131	0.257	0.253	0.276	0.232	0.166	0.681	0.277	0.32	0.218	0.165	0.238	0.268	0.305
fabp3_DANRE	0.268	0.27	0.729	0.607	0.416	0.201	0.654	0.525	0.518	0.429	0.268	0.255	0.744	0.585	0.401	0.201	0.631	0.518	0.429	0.414	0.275	0.27	0.729	0.585	0.416	0.201	0.639	0.518	0.444	0.444	0.224	0.248	0.699	0.562	0.43	0.163	0.669	0.533	0.511	0.401	0.238	0.284	0.721	0.577	0.416	0.19	0.562	0.548	0.548
fabp6_DANRE	0.401	0.211	0.255	0.21	0.156	0.553	0.235	0.217	0.195	0.226	0.378	0.255	0.248	0.21	0.177	0.507	0.2	0.231	0.21	0.21	0.386	0.24	0.241	0.217	0.163	0.507	0.207	0.224	0.21	0.195	0.393	0.226	0.262	0.195	0.156	0.379	0.228	0.202	0.195	0.198	0.341	0.211	0.262	0.21	0.156	0.442	0.224	0.202	0.224
fabp7a_DANRE	0.211	0.345	0.669	0.567	0.43	0.215	0.833	0.574	0.507	0.478	0.218	0.308	0.661	0.567	0.394	0.208	0.772	0.559	0.47	0.507	0.226	0.294	0.639	0.567	0.394	0.208	0.757	0.559	0.47	0.537	0.204	0.308	0.699	0.589	0.423	0.184	0.818	0.559	0.514	0.485	0.196	0.345	0.661	0.574	0.386	0.203	0.694	0.559	0.537
fabp7b_DANRE	0.248	0.301	0.654	0.567	0.437	0.237	0.787	0.567	0.507	0.492	0.248	0.294	0.661	0.567	0.401	0.237	0.765	0.544	0.462	0.507	0.255	0.279	0.646	0.544	0.386	0.23	0.757	0.537	0.477	0.537	0.24	0.301	0.676	0.574	0.423	0.201	0.787	0.582	0.514	0.492	0.227	0.33	0.646	0.559	0.394	0.21	0.679	0.582	0.529
fabp10a_DANRE	0.425	0.24	0.291	0.253	0.204	0.392	0.294	0.261	0.216	0.246	0.385	0.218	0.277	0.253	0.197	0.384	0.279	0.246	0.253	0.261	0.401	0.24	0.262	0.261	0.204	0.4	0.279	0.246	0.253	0.261	0.385	0.263	0.291	0.268	0.189	0.271	0.286	0.261	0.246	0.253	0.353	0.24	0.306	0.253	0.189	0.344	0.253	0.246	0.261
fabp10b_DANRE	0.302	0.177	0.233	0.201	0.204	0.257	0.235	0.216	0.216	0.197	0.263	0.162	0.24	0.186	0.189	0.272	0.242	0.216	0.253	0.246	0.286	0.177	0.24	0.186	0.204	0.272	0.235	0.216	0.253	0.223	0.286	0.2	0.24	0.208	0.197	0.197	0.25	0.238	0.223	0.232	0.253	0.17	0.248	0.201	0.182	0.262	0.198	0.223	0.223
fabp11a_DANRE	0.213	0.227	0.536	0.5	0.463	0.211	0.522	0.522	0.44	0.39	0.198	0.242	0.551	0.492	0.419	0.218	0.514	0.492	0.395	0.417	0.205	0.279	0.529	0.5	0.441	0.226	0.507	0.47	0.395	0.455	0.205	0.227	0.551	0.485	0.485	0.159	0.536	0.522	0.417	0.411	0.184	0.242	0.566	0.522	0.463	0.18	0.426	0.529	0.41
fabp11b_DANRE	0.213	0.235	0.477	0.492	0.404	0.233	0.485	0.477	0.492	0.418	0.205	0.205	0.477	0.455	0.397	0.189	0.455	0.477	0.432	0.417	0.205	0.213	0.485	0.47	0.419	0.197	0.448	0.462	0.432	0.44	0.191	0.227	0.485	0.5	0.411	0.17	0.492	0.492	0.47	0.411	0.203	0.25	0.492	0.522	0.389	0.2	0.397	0.492	0.477
fabp1_ORENI	0.64	0.164	0.268	0.222	0.152	0.312	0.226	0.207	0.207	0.195	0.585	0.194	0.282	0.214	0.166	0.335	0.226	0.214	0.229	0.222	0.585	0.201	0.282	0.207	0.159	0.343	0.248	0.214	0.229	0.214	0.585	0.186	0.268	0.222	0.152	0.264	0.233	0.222	0.2	0.209	0.536	0.164	0.275	0.229	0.144	0.308	0.192	0.229	0.229
fabp2_ORENI	0.21	0.727	0.277	0.313	0.24	0.191	0.264	0.305	0.261	0.253	0.218	0.659	0.291	0.32	0.218	0.198	0.25	0.283	0.268	0.261	0.203	0.689	0.291	0.32	0.226	0.198	0.25	0.276	0.268	0.261	0.225	0.681	0.27	0.283	0.233	0.131	0.264	0.276	0.283	0.239	0.185	0.719	0.291	0.328	0.24	0.152	0.223	0.291	0.291
fabp3_ORENI	0.224	0.27	0.691	0.562	0.459	0.215	0.624	0.562	0.511	0.436	0.224	0.248	0.661	0.57	0.43	0.215	0.578	0.54	0.451	0.444	0.224	0.284	0.646	0.577	0.452	0.215	0.563	0.548	0.437	0.481	0.21	0.233	0.714	0.562	0.474	0.152	0.631	0.533	0.503	0.436	0.207	0.277	0.684	0.54	0.452	0.184	0.533	0.54	0.496
fabp6_ORENI	0.361	0.244	0.223	0.176	0.187	0.57	0.21	0.198	0.198	0.187	0.338	0.266	0.237	0.176	0.165	0.578	0.195	0.213	0.169	0.176	0.338	0.251	0.23	0.176	0.158	0.585	0.195	0.205	0.183	0.169	0.384	0.229	0.23	0.161	0.165	0.4	0.217	0.205	0.213	0.166	0.32	0.229	0.223	0.198	0.165	0.517	0.198	0.198	0.176
fabp7a_ORENI	0.197	0.323	0.639	0.537	0.394	0.208	0.81	0.522	0.507	0.45	0.204	0.308	0.624	0.544	0.394	0.208	0.765	0.514	0.44	0.47	0.197	0.294	0.609	0.522	0.372	0.208	0.742	0.514	0.455	0.5	0.189	0.301	0.669	0.544	0.386	0.184	0.81	0.507	0.507	0.436	0.183	0.316	0.631	0.529	0.35	0.203	0.686	0.522	0.507
fabp10a_ORENI	0.44	0.21	0.291	0.253	0.218	0.407	0.294	0.253	0.223	0.232	0.425	0.203	0.277	0.276	0.233	0.415	0.264	0.261	0.261	0.253	0.425	0.233	0.27	0.276	0.24	0.43	0.264	0.261	0.261	0.261	0.433	0.255	0.291	0.291	0.204	0.265	0.286	0.261	0.238	0.246	0.373	0.218	0.306	0.246	0.182	0.365	0.253	0.246	0.261
fabp10b_ORENI	0.282	0.164	0.213	0.2	0.181	0.248	0.203	0.217	0.217	0.202	0.264	0.17	0.207	0.205	0.176	0.242	0.209	0.211	0.222	0.234	0.264	0.181	0.213	0.211	0.193	0.248	0.203	0.211	0.222	0.222	0.294	0.204	0.213	0.217	0.176	0.22	0.209	0.222	0.205	0.207	0.317	0.17	0.224	0.2	0.187	0.213	0.163	0.211	0.205
fabp11a_ORENI	0.162	0.188	0.408	0.37	0.333	0.166	0.408	0.396	0.338	0.306	0.151	0.172	0.413	0.359	0.312	0.161	0.387	0.386	0.301	0.306	0.157	0.183	0.403	0.365	0.317	0.166	0.387	0.375	0.306	0.328	0.146	0.188	0.424	0.37	0.343	0.171	0.418	0.386	0.328	0.295	0.167	0.193	0.418	0.402	0.322	0.156	0.35	0.402	0.312
fabp11b_ORENI	0.17	0.17	0.375	0.402	0.35	0.158	0.38	0.39	0.362	0.314	0.153	0.164	0.375	0.385	0.333	0.158	0.346	0.39	0.304	0.321	0.159	0.17	0.363	0.39	0.333	0.158	0.34	0.379	0.298	0.339	0.164	0.17	0.375	0.385	0.356	0.17	0.38	0.385	0.321	0.309	0.193	0.164	0.369	0.425	0.339	0.163	0.312	0.39	0.327
fabp1_TAKRU	0.617	0.164	0.26	0.229	0.173	0.312	0.262	0.222	0.2	0.209	0.57	0.171	0.275	0.214	0.202	0.343	0.27	0.222	0.222	0.222	0.601	0.179	0.268	0.222	0.166	0.358	0.262	0.229	0.214	0.229	0.57	0.194	0.26	0.229	0.166	0.252	0.255	0.237	0.214	0.216	0.549	0.171	0.275	0.229	0.152	0.301	0.229	0.244	0.222
fabp2_TAKRU	0.195	0.613	0.27	0.298	0.211	0.213	0.22	0.276	0.238	0.239	0.203	0.606	0.291	0.291	0.197	0.205	0.205	0.261	0.268	0.238	0.187	0.643	0.284	0.305	0.204	0.205	0.205	0.253	0.268	0.246	0.21	0.59	0.262	0.261	0.197	0.131	0.227	0.253	0.246	0.239	0.179	0.628	0.27	0.298	0.204	0.152	0.179	0.261	0.253
fabp3_TAKRU	0.205	0.222	0.518	0.444	0.394	0.167	0.503	0.414	0.385	0.373	0.22	0.214	0.496	0.437	0.372	0.175	0.444	0.437	0.348	0.377	0.22	0.259	0.474	0.429	0.364	0.175	0.429	0.422	0.355	0.392	0.191	0.222	0.511	0.437	0.401	0.125	0.496	0.422	0.414	0.345	0.182	0.259	0.496	0.422	0.372	0.144	0.526	0.429	0.422
fabp6_TAKRU	0.353	0.214	0.251	0.198	0.201	0.578	0.246	0.213	0.198	0.208	0.33	0.237	0.266	0.198	0.172	0.578	0.224	0.213	0.183	0.205	0.346	0.229	0.258	0.198	0.172	0.57	0.224	0.205	0.183	0.191	0.376	0.222	0.258	0.183	0.187	0.411	0.246	0.22	0.22	0.194	0.313	0.222	0.244	0.213	0.187	0.545	0.213	0.213	0.198
fabp7a_TAKRU	0.197	0.316	0.631	0.537	0.401	0.223	0.772	0.537	0.5	0.457	0.197	0.301	0.616	0.544	0.401	0.215	0.734	0.537	0.447	0.485	0.189	0.286	0.609	0.537	0.379	0.215	0.712	0.537	0.462	0.514	0.182	0.301	0.661	0.559	0.394	0.184	0.765	0.522	0.477	0.45	0.177	0.316	0.624	0.544	0.357	0.203	0.641	0.537	0.485
fabp7_TAKRU	0.23	0.326	0.666	0.573	0.408	0.212	0.858	0.588	0.536	0.479	0.23	0.282	0.651	0.588	0.43	0.205	0.805	0.588	0.455	0.5	0.237	0.275	0.637	0.573	0.401	0.205	0.791	0.58	0.47	0.522	0.223	0.304	0.688	0.58	0.416	0.184	0.865	0.588	0.514	0.472	0.215	0.333	0.659	0.58	0.379	0.203	0.742	0.602	0.522
fabp10a_TAKRU	0.421	0.238	0.291	0.244	0.218	0.4	0.291	0.237	0.229	0.218	0.406	0.238	0.284	0.251	0.24	0.384	0.255	0.244	0.237	0.229	0.398	0.253	0.277	0.251	0.262	0.392	0.255	0.244	0.237	0.229	0.406	0.253	0.284	0.259	0.197	0.259	0.299	0.259	0.229	0.225	0.357	0.223	0.299	0.237	0.197	0.358	0.251	0.237	0.244
fabp10b_TAKRU	0.335	0.197	0.2	0.21	0.164	0.278	0.192	0.202	0.246	0.211	0.29	0.197	0.192	0.202	0.171	0.248	0.221	0.195	0.268	0.253	0.29	0.211	0.2	0.21	0.185	0.263	0.207	0.195	0.268	0.246	0.328	0.218	0.2	0.21	0.171	0.183	0.2	0.21	0.217	0.218	0.266	0.189	0.207	0.202	0.185	0.195	0.159	0.202	0.21
fabp11a_TAKRU	0.242	0.264	0.551	0.522	0.419	0.226	0.566	0.544	0.47	0.432	0.22	0.257	0.573	0.522	0.389	0.226	0.536	0.529	0.425	0.44	0.235	0.272	0.551	0.529	0.389	0.233	0.536	0.514	0.432	0.447	0.213	0.242	0.588	0.537	0.441	0.17	0.58	0.529	0.447	0.404	0.21	0.264	0.573	0.552	0.411	0.193	0.485	0.552	0.447
fabp1b.1_ORYLA	0.531	0.171	0.26	0.229	0.166	0.328	0.24	0.229	0.2	0.216	0.484	0.186	0.268	0.214	0.166	0.358	0.24	0.237	0.222	0.214	0.484	0.194	0.253	0.214	0.152	0.343	0.248	0.237	0.222	0.214	0.507	0.194	0.253	0.222	0.166	0.28	0.233	0.251	0.185	0.216	0.456	0.171	0.26	0.229	0.159	0.308	0.214	0.259	0.222
fabp2_ORYLA	0.15	0.54	0.24	0.257	0.218	0.177	0.229	0.251	0.232	0.197	0.143	0.49	0.259	0.245	0.206	0.165	0.204	0.232	0.232	0.207	0.143	0.509	0.265	0.251	0.2	0.165	0.204	0.226	0.232	0.207	0.15	0.528	0.24	0.238	0.206	0.185	0.223	0.226	0.238	0.179	0.162	0.534	0.259	0.276	0.206	0.184	0.186	0.232	0.257
fabp3_ORYLA	0.275	0.284	0.676	0.57	0.452	0.223	0.654	0.585	0.511	0.45	0.268	0.277	0.669	0.577	0.445	0.237	0.609	0.585	0.451	0.451	0.275	0.306	0.661	0.585	0.445	0.237	0.601	0.592	0.466	0.466	0.26	0.262	0.714	0.57	0.467	0.168	0.684	0.577	0.511	0.436	0.251	0.291	0.661	0.555	0.452	0.197	0.57	0.585	0.54
fabp6_ORYLA	0.353	0.192	0.215	0.205	0.187	0.554	0.202	0.213	0.183	0.18	0.346	0.214	0.23	0.198	0.143	0.539	0.202	0.198	0.183	0.176	0.361	0.2	0.223	0.205	0.143	0.539	0.202	0.191	0.191	0.161	0.376	0.2	0.223	0.191	0.194	0.371	0.21	0.22	0.213	0.173	0.313	0.214	0.223	0.213	0.187	0.475	0.176	0.213	0.198
fabp7_ORYLA	0.233	0.301	0.691	0.574	0.408	0.215	0.856	0.567	0.522	0.485	0.24	0.294	0.684	0.597	0.372	0.208	0.833	0.559	0.44	0.507	0.248	0.279	0.669	0.574	0.379	0.208	0.818	0.559	0.455	0.529	0.233	0.264	0.729	0.559	0.401	0.19	0.871	0.582	0.529	0.485	0.215	0.286	0.691	0.582	0.364	0.203	0.731	0.582	0.529
fabp7a_ORYLA	0.189	0.272	0.593	0.5	0.379	0.197	0.704	0.477	0.462	0.415	0.189	0.264	0.571	0.507	0.372	0.197	0.674	0.47	0.41	0.455	0.182	0.25	0.556	0.485	0.364	0.197	0.651	0.462	0.417	0.485	0.175	0.257	0.609	0.492	0.372	0.164	0.696	0.485	0.507	0.422	0.17	0.272	0.586	0.485	0.335	0.186	0.582	0.485	0.485
fabp10a_ORYLA	0.409	0.248	0.24	0.216	0.211	0.415	0.272	0.238	0.223	0.239	0.409	0.24	0.248	0.231	0.211	0.384	0.257	0.231	0.261	0.253	0.401	0.263	0.233	0.231	0.218	0.392	0.257	0.231	0.261	0.238	0.401	0.293	0.248	0.238	0.189	0.282	0.264	0.253	0.223	0.232	0.346	0.263	0.248	0.216	0.182	0.365	0.238	0.246	0.253
fabp10b_ORYLA	0.343	0.185	0.209	0.226	0.167	0.235	0.195	0.226	0.269	0.232	0.313	0.178	0.202	0.234	0.181	0.213	0.23	0.219	0.248	0.241	0.313	0.192	0.202	0.241	0.174	0.235	0.223	0.219	0.248	0.219	0.32	0.207	0.216	0.241	0.153	0.158	0.195	0.226	0.219	0.225	0.292	0.185	0.216	0.226	0.174	0.178	0.17	0.219	0.234
fabp11a_ORYLA	0.227	0.257	0.536	0.529	0.426	0.204	0.551	0.544	0.455	0.418	0.213	0.264	0.573	0.522	0.404	0.197	0.536	0.522	0.425	0.417	0.227	0.264	0.551	0.522	0.411	0.204	0.522	0.507	0.432	0.432	0.198	0.235	0.566	0.514	0.455	0.153	0.566	0.529	0.462	0.397	0.197	0.257	0.566	0.559	0.426	0.173	0.477	0.552	0.455
fabp11b_ORYLA	0.235	0.242	0.529	0.552	0.441	0.226	0.558	0.529	0.485	0.411	0.22	0.235	0.529	0.544	0.404	0.211	0.514	0.514	0.417	0.447	0.235	0.235	0.514	0.544	0.426	0.211	0.507	0.5	0.417	0.462	0.22	0.25	0.536	0.529	0.448	0.17	0.566	0.529	0.485	0.432	0.21	0.25	0.551	0.589	0.441	0.186	0.463	0.529	0.477
fabp6_CIOIN	0.325	0.2	0.321	0.313	0.233	0.356	0.264	0.261	0.268	0.225	0.333	0.192	0.299	0.335	0.182	0.363	0.272	0.238	0.253	0.261	0.317	0.192	0.291	0.328	0.197	0.363	0.264	0.238	0.261	0.276	0.317	0.185	0.306	0.291	0.248	0.265	0.264	0.261	0.283	0.239	0.306	0.177	0.306	0.328	0.218	0.31	0.191	0.246	0.276
fabp2_CIOIN	0.214	0.365	0.24	0.246	0.204	0.188	0.235	0.238	0.223	0.204	0.207	0.335	0.24	0.261	0.211	0.181	0.235	0.246	0.223	0.216	0.222	0.313	0.248	0.246	0.197	0.181	0.227	0.238	0.223	0.194	0.229	0.358	0.233	0.261	0.197	0.158	0.22	0.216	0.223	0.169	0.179	0.35	0.248	0.261	0.204	0.198	0.183	0.238	0.223
fabp7_CIOIN	0.227	0.25	0.452	0.444	0.401	0.195	0.459	0.437	0.37	0.401	0.213	0.235	0.459	0.466	0.394	0.217	0.437	0.444	0.348	0.407	0.213	0.25	0.437	0.459	0.386	0.21	0.452	0.437	0.362	0.407	0.205	0.235	0.452	0.474	0.386	0.163	0.467	0.444	0.392	0.38	0.178	0.257	0.43	0.451	0.372	0.205	0.379	0.451	0.437
fabp8_CIOIN	0.242	0.25	0.374	0.382	0.388	0.187	0.427	0.433	0.397	0.361	0.227	0.235	0.388	0.367	0.366	0.201	0.442	0.419	0.352	0.404	0.235	0.242	0.395	0.375	0.352	0.194	0.427	0.411	0.367	0.419	0.235	0.22	0.388	0.397	0.381	0.168	0.434	0.426	0.382	0.354	0.216	0.25	0.388	0.389	0.374	0.19	0.376	0.426	0.375
fabp1_CALMI	0.572	0.189	0.268	0.242	0.16	0.345	0.231	0.227	0.242	0.209	0.511	0.204	0.253	0.25	0.189	0.338	0.224	0.25	0.22	0.22	0.534	0.204	0.26	0.257	0.182	0.33	0.224	0.242	0.242	0.205	0.519	0.204	0.268	0.213	0.145	0.237	0.239	0.235	0.242	0.202	0.49	0.189	0.282	0.25	0.138	0.303	0.188	0.235	0.257
fabp1_CALMI	0.5	0.204	0.239	0.187	0.15	0.338	0.205	0.215	0.208	0.194	0.492	0.197	0.226	0.201	0.15	0.316	0.191	0.194	0.18	0.166	0.507	0.204	0.219	0.187	0.143	0.33	0.198	0.208	0.18	0.173	0.448	0.204	0.219	0.201	0.136	0.263	0.212	0.201	0.173	0.187	0.446	0.204	0.226	0.201	0.13	0.292	0.173	0.201	0.201
fabp2_CALMI	0.165	0.689	0.284	0.291	0.255	0.205	0.308	0.305	0.276	0.239	0.172	0.643	0.284	0.298	0.262	0.191	0.286	0.283	0.268	0.253	0.157	0.674	0.291	0.298	0.255	0.191	0.272	0.276	0.268	0.268	0.187	0.712	0.277	0.298	0.24	0.153	0.294	0.276	0.313	0.225	0.153	0.727	0.299	0.313	0.24	0.185	0.261	0.291	0.305
fabp3_CALMI	0.171	0.194	0.463	0.364	0.282	0.14	0.437	0.364	0.364	0.331	0.164	0.194	0.471	0.343	0.318	0.126	0.408	0.357	0.328	0.321	0.164	0.208	0.5	0.35	0.318	0.126	0.416	0.357	0.328	0.328	0.164	0.215	0.471	0.357	0.282	0.114	0.437	0.372	0.321	0.282	0.164	0.223	0.485	0.357	0.282	0.131	0.437	0.379	0.343
fabp7_CALMI	0.255	0.308	0.669	0.582	0.408	0.215	0.856	0.559	0.522	0.485	0.255	0.264	0.669	0.597	0.394	0.208	0.81	0.559	0.425	0.514	0.262	0.257	0.654	0.567	0.386	0.208	0.81	0.552	0.44	0.529	0.24	0.294	0.699	0.604	0.416	0.168	0.856	0.574	0.544	0.5	0.234	0.323	0.661	0.574	0.372	0.184	0.738	0.574	0.552
fabp10_CALMI	0.429	0.194	0.24	0.216	0.175	0.343	0.235	0.223	0.231	0.204	0.375	0.208	0.233	0.223	0.204	0.343	0.235	0.223	0.246	0.238	0.382	0.231	0.218	0.223	0.189	0.343	0.242	0.223	0.253	0.238	0.39	0.216	0.262	0.223	0.16	0.214	0.242	0.231	0.194	0.239	0.36	0.186	0.24	0.216	0.16	0.282	0.2	0.231	0.223
FABP2_TURTR	0.195	0.863	0.299	0.291	0.218	0.213	0.323	0.305	0.276	0.26	0.195	0.81	0.299	0.291	0.233	0.191	0.301	0.283	0.268	0.268	0.187	0.81	0.306	0.291	0.233	0.191	0.286	0.283	0.268	0.261	0.203	0.833	0.284	0.298	0.211	0.153	0.308	0.298	0.276	0.253	0.166	0.901	0.291	0.32	0.218	0.192	0.283	0.291	0.291
FABP4_TURTR	0.214	0.276	0.577	0.84	0.518	0.211	0.529	0.666	0.606	0.55	0.207	0.231	0.614	0.765	0.503	0.218	0.514	0.659	0.553	0.575	0.214	0.238	0.6	0.81	0.503	0.218	0.507	0.628	0.575	0.59	0.2	0.253	0.585	0.818	0.533	0.159	0.529	0.674	0.575	0.542	0.185	0.291	0.585	0.825	0.518	0.18	0.47	0.689	0.583
FABP5_TURTR	0.141	0.18	0.345	0.421	0.718	0.133	0.338	0.436	0.375	0.378	0.134	0.157	0.36	0.368	0.637	0.148	0.33	0.436	0.338	0.383	0.134	0.195	0.323	0.406	0.622	0.14	0.323	0.413	0.353	0.406	0.149	0.172	0.338	0.413	0.733	0.12	0.33	0.436	0.338	0.385	0.133	0.203	0.33	0.398	0.703	0.126	0.338	0.451	0.368
FABP6_TURTR	0.287	0.139	0.166	0.162	0.14	0.514	0.172	0.151	0.151	0.162	0.287	0.156	0.172	0.151	0.134	0.526	0.15	0.157	0.151	0.168	0.275	0.139	0.183	0.151	0.123	0.526	0.155	0.151	0.157	0.174	0.293	0.145	0.183	0.157	0.134	0.571	0.166	0.168	0.168	0.162	0.287	0.139	0.177	0.168	0.129	0.637	0.144	0.157	0.162
FABP8_TURTR	0.24	0.264	0.576	0.656	0.562	0.179	0.566	0.902	0.686	0.598	0.211	0.235	0.576	0.626	0.562	0.201	0.551	0.865	0.589	0.604	0.24	0.242	0.576	0.656	0.525	0.194	0.544	0.843	0.619	0.619	0.211	0.272	0.569	0.649	0.54	0.181	0.566	0.917	0.634	0.57	0.211	0.294	0.569	0.671	0.533	0.173	0.485	0.955	0.649
FABP1_TURTR	0.803	0.203	0.246	0.207	0.173	0.312	0.248	0.207	0.207	0.188	0.779	0.218	0.253	0.207	0.181	0.335	0.24	0.207	0.2	0.2	0.755	0.218	0.239	0.214	0.166	0.343	0.255	0.207	0.214	0.192	0.826	0.218	0.253	0.2	0.166	0.235	0.255	0.222	0.185	0.188	0.726	0.203	0.246	0.214	0.159	0.301	0.207	0.229	0.222
FABP3_TURTR	0.239	0.299	0.857	0.614	0.423	0.23	0.639	0.577	0.533	0.471	0.217	0.27	0.849	0.6	0.416	0.23	0.616	0.555	0.451	0.474	0.231	0.291	0.842	0.614	0.423	0.23	0.609	0.548	0.466	0.503	0.217	0.262	0.902	0.592	0.43	0.173	0.661	0.555	0.54	0.457	0.213	0.284	0.909	0.607	0.423	0.21	0.548	0.57	0.548
fabp B Drosophila	0.253	0.27	0.496	0.454	0.377	0.22	0.485	0.469	0.409	0.392	0.268	0.27	0.481	0.469	0.392	0.227	0.462	0.462	0.371	0.409	0.276	0.27	0.451	0.477	0.392	0.227	0.432	0.462	0.378	0.416	0.253	0.263	0.488	0.446	0.37	0.159	0.492	0.462	0.424	0.385	0.237	0.278	0.481	0.462	0.37	0.2	0.421	0.469	0.431
fabp C Drosophila	0.18	0.206	0.391	0.364	0.291	0.162	0.36	0.371	0.314	0.32	0.192	0.2	0.366	0.377	0.304	0.162	0.341	0.364	0.276	0.314	0.198	0.2	0.347	0.383	0.304	0.168	0.316	0.364	0.283	0.32	0.18	0.193	0.385	0.358	0.285	0.121	0.366	0.364	0.345	0.314	0.174	0.212	0.372	0.371	0.285	0.155	0.306	0.371	0.327
fabp A Drosophila	0.21	0.219	0.437	0.386	0.318	0.17	0.417	0.401	0.34	0.335	0.225	0.234	0.422	0.401	0.34	0.17	0.395	0.401	0.318	0.348	0.233	0.234	0.392	0.409	0.333	0.17	0.365	0.401	0.325	0.363	0.21	0.227	0.429	0.378	0.318	0.115	0.425	0.386	0.348	0.321	0.198	0.234	0.429	0.393	0.318	0.146	0.416	0.401	0.356
FABP5_CAEEL	0.253	0.255	0.417	0.485	0.355	0.214	0.376	0.389	0.426	0.333	0.253	0.27	0.453	0.492	0.405	0.207	0.347	0.389	0.382	0.352	0.253	0.27	0.446	0.477	0.384	0.207	0.34	0.389	0.397	0.375	0.253	0.262	0.424	0.441	0.376	0.146	0.384	0.382	0.375	0.347	0.234	0.255	0.424	0.47	0.376	0.203	0.326	0.389	0.411
FABP6_CAEEL	0.27	0.257	0.453	0.47	0.376	0.244	0.427	0.426	0.426	0.354	0.27	0.25	0.474	0.5	0.369	0.223	0.391	0.419	0.389	0.36	0.284	0.257	0.474	0.47	0.384	0.223	0.391	0.419	0.404	0.389	0.255	0.242	0.446	0.47	0.405	0.146	0.427	0.426	0.389	0.368	0.246	0.264	0.46	0.455	0.405	0.217	0.364	0.433	0.419
FABP7_CAEEL	0.223	0.246	0.4	0.401	0.369	0.191	0.352	0.394	0.343	0.31	0.201	0.231	0.407	0.416	0.376	0.184	0.352	0.372	0.343	0.328	0.223	0.246	0.407	0.394	0.376	0.177	0.345	0.364	0.343	0.335	0.208	0.239	0.385	0.416	0.384	0.141	0.359	0.401	0.35	0.296	0.189	0.239	0.407	0.386	0.384	0.177	0.287	0.394	0.35
FABP9_CAEEL	0.154	0.201	0.337	0.401	0.348	0.205	0.331	0.348	0.322	0.289	0.161	0.155	0.344	0.388	0.348	0.179	0.279	0.342	0.309	0.322	0.161	0.175	0.331	0.407	0.348	0.179	0.272	0.335	0.302	0.322	0.167	0.175	0.337	0.394	0.381	0.152	0.318	0.335	0.302	0.283	0.169	0.188	0.331	0.414	0.394	0.18	0.279	0.342	0.328
LBP8_CAEEL	0.194	0.217	0.335	0.306	0.326	0.148	0.294	0.343	0.313	0.324	0.165	0.217	0.342	0.328	0.347	0.148	0.273	0.321	0.299	0.321	0.187	0.224	0.364	0.313	0.34	0.148	0.28	0.321	0.299	0.313	0.172	0.231	0.314	0.335	0.34	0.13	0.294	0.335	0.306	0.275	0.164	0.21	0.342	0.313	0.34	0.164	0.237	0.328	0.321
[truncated: 94 more columns]
